# Supplementary material for: Physiological and molecular responses to high-temperature stress at anthesis in Brazilian flooded rice
Source: AoB Plants. 2025 Aug 23;17(5):plaf043. doi: 10.1093/aobpla/plaf043 (PMC12449062; doi:10.1093/aobpla/plaf043)
Supplement: plaf043_Supplementary_Data [file plaf043_supplementary_data.zip]

Archive with 7 entries (7 files):
- Supplemental Figs.pdf
- Supplemental Table_2.xlsx
- Supplemental Table_3.xlsx
- Supplemental Table_4.xlsx
- Supplemental Table_5.xlsx
- Supplemental Table_6.xlsx
- SupplementalTable_1.xlsx
