# Supplementary material for: Physiological and molecular responses to high-temperature stress at anthesis in Brazilian flooded rice
Source: AoB Plants. 2025 Aug 23;17(5):plaf043. doi: 10.1093/aobpla/plaf043 (PMC12449062; doi:10.1093/aobpla/plaf043)
Supplement: plaf043_Supplementary_Data [file plaf043_supplementary_data.zip › Supplemental Table_2.xlsx]

## Sheet: Supplemental Table 2
Supplemental Table 2. Differentially expressed genes (DEGs) in IRGA 428 under heat stress for three days (log2FC ≥ 0.5 and FDR < 0.05).
GeneID	logFC	logCPM	LR	PValue	FDR
OsMH63_02G0131700	5.15084	2.85623	14.4983	0.000140285	0.0175641
OsMH63_09G0209600	3.5444	-0.999715	11.5804	0.00066651	0.042031
OsMH63_07G0478900	3.34421	0.692405	20.4262	6.2e-06	0.00241196
OsMH63_01G0508600	3.32531	-0.230644	31.1374	2.4e-08	8.68e-05
OsMH63_06G0310400	3.25327	-1.53875	16.8963	3.95e-05	0.00843995
OsMH63_07G0335300	3.21359	-1.71057	13.0252	0.000307333	0.0272821
OsMH63_10G0051900	3.14119	0.195196	18.4167	1.77e-05	0.00505851
OsMH63_01G0222900	2.95321	0.39011	21.3004	3.93e-06	0.0018095
OsMH63_06G0444000	2.80885	-1.35518	15.3152	9.1e-05	0.0134975
OsMH63_09G0329800	2.71017	1.41059	32.0943	1.47e-08	6.6e-05
OsMH63_01G0049400	2.70694	-0.681373	18.5708	1.64e-05	0.00479179
OsMH63_07G0386000	2.64774	-1.17295	13.3141	0.000263412	0.0246991
OsMH63_01G0012100	2.5972	-1.68959	12.0945	0.00050572	0.0362247
OsMH63_01G0706000	2.59656	-0.429085	13.494	0.000239333	0.0231427
OsMH63_10G0307600	2.56023	0.369192	16.8285	4.09e-05	0.00843995
OsMH63_03G0011500	2.52414	1.69651	12.4319	0.000422058	0.0330413
OsMH63_10G0367700	2.49926	3.70831	24.3216	8.15e-07	0.000679132
OsMH63_10G0052400	2.42067	2.26603	15.0381	0.000105362	0.0149754
OsMH63_07G0382700	2.37433	7.58365	22.3292	2.3e-06	0.00138197
OsMH63_06G0425600	2.3489	0.128396	21.5712	3.41e-06	0.00171433
OsMH63_08G0443000	2.33176	1.35537	15.1228	0.00010074	0.0147435
OsMH63_05G0269600	2.30941	2.23357	15.7751	7.13e-05	0.0114456
OsMH63_02G0357300	2.2736	-0.55318	12.1107	0.000501327	0.0362247
OsMH63_06G0221900	2.25068	0.619669	16.8342	4.08e-05	0.00843995
OsMH63_02G0412800	2.18363	0.162735	12.1155	0.000500054	0.0362247
OsMH63_01G0095100	2.17637	1.50039	12.4986	0.000407256	0.032077
OsMH63_04G0525300	2.15555	-0.899021	12.4297	0.000422551	0.0330413
OsMH63_12G0021500	2.10004	0.64798	26.8263	2.23e-07	0.000269402
OsMH63_11G0382200	2.09755	-0.477214	14.6421	0.000129978	0.0167277
OsMH63_03G0082800	2.09093	2.20288	12.894	0.000329633	0.0284929
OsMH63_05G0383100	2.08648	0.110401	13.3425	0.00025946	0.0244344
OsMH63_12G0261500	2.07221	0.77931	19.8859	8.22e-06	0.0028718
OsMH63_06G0408100	2.06155	1.94134	32.0239	1.52e-08	6.6e-05
OsMH63_07G0370000	2.06051	2.82991	23.2863	1.4e-06	0.00103773
OsMH63_01G0127300	2.05183	-0.0939731	13.3657	0.000256269	0.0243456
OsMH63_02G0362700	2.04818	1.11025	15.0583	0.000104239	0.0149754
OsMH63_07G0451200	2.04365	3.37974	15.8151	6.98e-05	0.0114456
OsMH63_03G0074300	2.03304	4.92761	28.0511	1.18e-07	0.000213268
OsMH63_07G0455100	2.03153	2.27396	11.3557	0.000752173	0.0455086
OsMH63_02G0426200	2.01345	-0.76984	13.5683	0.000230039	0.0228561
OsMH63_08G0003900	2.01168	0.684661	17.1941	3.37e-05	0.00760047
OsMH63_04G0390300	2.0067	-0.00071874	25.3962	4.67e-07	0.000481506
OsMH63_04G0463700	1.99608	2.94275	12.0998	0.000504274	0.0362247
OsMH63_08G0001700	1.99498	-1.24841	11.5106	0.000692003	0.0431031
OsMH63_01G0614800	1.94059	1.15351	12.3827	0.000433325	0.0335208
OsMH63_01G0579200	1.92711	1.51767	13.8766	0.000195211	0.0205256
OsMH63_10G0350500	1.91123	-0.543965	16.1766	5.77e-05	0.0101611
OsMH63_10G0008500	1.86235	3.56172	24.8594	6.17e-07	0.00055654
OsMH63_12G0195000	1.85013	-0.476202	12.127	0.000496962	0.0362247
OsMH63_07G0187700	1.84503	1.01292	16.1502	5.85e-05	0.0102207
OsMH63_01G0678300	1.83634	0.0556208	23.0931	1.54e-06	0.00103773
OsMH63_02G0573100	1.83085	1.31375	17.4953	2.88e-05	0.00693149
OsMH63_04G0513500	1.8206	4.73262	22.1239	2.56e-06	0.00143254
OsMH63_01G0302400	1.80606	0.544154	13.8545	0.000197526	0.0205693
OsMH63_02G0454700	1.78623	3.66142	37.717	8.18e-10	1.46e-05
OsMH63_06G0051800	1.77579	0.441932	13.5355	0.000234097	0.0229436
OsMH63_06G0051500	1.77293	3.41099	27.2443	1.79e-07	0.000263399
OsMH63_10G0129700	1.77082	1.12905	15.971	6.43e-05	0.0109699
OsMH63_06G0484000	1.77041	2.44842	15.7597	7.19e-05	0.0114542
OsMH63_03G0162100	1.76911	5.46701	28.9482	7.43e-08	0.000178914
OsMH63_05G0031500	1.76597	3.18202	16.2038	5.69e-05	0.0101611
OsMH63_11G0026300	1.763	1.10275	18.5314	1.67e-05	0.00482668
OsMH63_04G0396400	1.74447	0.0616074	13.0702	0.000300025	0.0269649
OsMH63_02G0075600	1.74346	0.835908	14.5298	0.000137962	0.0174751
OsMH63_02G0398600	1.74224	3.14913	17.4372	2.97e-05	0.0070681
OsMH63_03G0427300	1.74168	2.95085	15.3833	8.78e-05	0.0132078
OsMH63_10G0315400	1.74109	2.94733	19.8032	8.58e-06	0.00289779
OsMH63_06G0023000	1.7374	1.3919	15.3191	9.08e-05	0.0134975
OsMH63_07G0333400	1.72872	2.93958	17.1584	3.44e-05	0.00760047
OsMH63_11G0047600	1.72203	3.26957	27.2111	1.82e-07	0.000263399
OsMH63_04G0410200	1.71466	-0.0395626	13.2484	0.000272817	0.025039
OsMH63_11G0366900	1.70708	0.46148	20.374	6.37e-06	0.00241196
OsMH63_12G0298200	1.6806	3.99759	15.8661	6.8e-05	0.0112913
OsMH63_03G0577100	1.67105	5.42716	27.5884	1.5e-07	0.000250044
OsMH63_09G0235500	1.64878	0.456258	22.2528	2.39e-06	0.00139919
OsMH63_03G0520800	1.6479	2.9607	20.3681	6.39e-06	0.00241196
OsMH63_08G0253600	1.64139	0.409611	14.2138	0.00016317	0.0187993
OsMH63_04G0546800	1.64018	-0.57062	11.9203	0.000555246	0.0378196
OsMH63_07G0252500	1.63479	-0.0515613	19.8255	8.48e-06	0.00289779
OsMH63_05G0012100	1.62559	3.04477	26.0743	3.29e-07	0.000355788
OsMH63_06G0051700	1.6255	2.10188	16.8446	4.06e-05	0.00843995
OsMH63_06G0051900	1.62393	0.945009	11.787	0.000596448	0.0394463
OsMH63_05G0221000	1.62345	3.4878	23.107	1.53e-06	0.00103773
OsMH63_01G0617200	1.60197	5.396	36.7391	1.35e-09	1.46e-05
OsMH63_01G0487000	1.5972	0.269514	19.5401	9.85e-06	0.00313784
OsMH63_09G0383000	1.59656	2.62702	16.4559	4.98e-05	0.00971683
OsMH63_05G0401400	1.58327	0.566004	19.3427	1.09e-05	0.00338
OsMH63_09G0339600	1.57534	4.05563	20.4345	6.17e-06	0.00241196
OsMH63_10G0063700	1.5714	3.2773	20.247	6.81e-06	0.00249868
OsMH63_04G0328200	1.56709	3.14429	22.1065	2.58e-06	0.00143254
OsMH63_01G0647500	1.56617	0.953885	14.4437	0.000144413	0.0177726
OsMH63_03G0473100	1.56219	3.71123	14.4987	0.000140255	0.0175641
OsMH63_05G0268200	1.56193	6.50789	26.8673	2.18e-07	0.000269402
OsMH63_04G0289900	1.56071	1.90607	14.6343	0.000130517	0.0167277
OsMH63_09G0370000	1.55973	5.01263	19.5816	9.64e-06	0.00311617
OsMH63_01G0296800	1.54695	3.0904	23.0468	1.58e-06	0.00103773
OsMH63_02G0566100	1.53626	3.12026	16.3049	5.39e-05	0.0101611
OsMH63_11G0006700	1.53369	2.59694	11.5177	0.000689348	0.0431031
OsMH63_01G0634100	1.52985	4.83702	26.8151	2.24e-07	0.000269402
OsMH63_02G0408000	1.52019	0.983211	12.854	0.000336758	0.0284929
OsMH63_11G0043400	1.5178	2.65231	12.8462	0.000338165	0.0284929
OsMH63_12G0006300	1.49837	2.55435	16.3005	5.4e-05	0.0101611
OsMH63_01G0469700	1.49689	3.6843	12.2304	0.000470184	0.035293
OsMH63_01G0492600	1.49192	2.3223	25.0069	5.71e-07	0.00055654
OsMH63_09G0363800	1.49107	2.31455	16.0492	6.17e-05	0.0106095
OsMH63_05G0330700	1.48315	4.62382	19.9068	8.13e-06	0.0028718
OsMH63_01G0642400	1.46872	2.87203	14.0473	0.00017827	0.0196006
OsMH63_01G0532200	1.45937	1.94095	23.1904	1.47e-06	0.00103773
OsMH63_11G0338700	1.45917	2.63033	14.766	0.000121709	0.0163812
OsMH63_02G0101700	1.4572	3.83942	22.5467	2.05e-06	0.00126922
OsMH63_07G0358200	1.4562	0.514417	14.3722	0.000150004	0.0182631
OsMH63_05G0375300	1.4547	2.88189	15.8744	6.77e-05	0.0112913
OsMH63_09G0377000	1.44551	0.620935	13.6424	0.000221136	0.0223822
OsMH63_06G0013000	1.44414	3.40854	17.1756	3.41e-05	0.00760047
OsMH63_01G0069900	1.42961	2.59417	11.3875	0.000739395	0.0449978
OsMH63_12G0320100	1.41916	1.58892	13.914	0.000191367	0.0205256
OsMH63_05G0045100	1.41821	4.03646	17.66	2.64e-05	0.0065758
OsMH63_04G0074300	1.41771	4.8914	20.5506	5.81e-06	0.00237343
OsMH63_01G0628900	1.4135	0.646199	18.111	2.08e-05	0.00557275
OsMH63_08G0445500	1.41034	3.88526	13.4226	0.000248605	0.0239324
OsMH63_04G0265700	1.40135	3.09497	22.6424	1.95e-06	0.0012431
OsMH63_03G0551000	1.39197	0.734198	13.8769	0.000195179	0.0205256
OsMH63_05G0420200	1.38829	3.08688	11.8609	0.000573246	0.0386807
OsMH63_01G0510200	1.38419	0.0650841	12.2514	0.000464898	0.035293
OsMH63_04G0388100	1.38174	4.05961	23.2884	1.39e-06	0.00103773
OsMH63_03G0017500	1.38079	3.76771	21.795	3.03e-06	0.00160282
OsMH63_04G0309900	1.38033	3.91692	19.7784	8.7e-06	0.00289779
OsMH63_06G0125700	1.37839	1.01724	12.1188	0.000499172	0.0362247
OsMH63_03G0012500	1.37356	3.05477	14.2806	0.000157478	0.0186392
OsMH63_03G0053800	1.37224	3.38207	17.3959	3.03e-05	0.00706812
OsMH63_04G0130000	1.3721	2.19102	14.7652	0.000121762	0.0163812
OsMH63_01G0158700	1.37173	3.00879	17.3211	3.16e-05	0.00726487
OsMH63_03G0269600	1.36826	8.41611	11.7613	0.000604756	0.039694
OsMH63_09G0316600	1.36175	-0.073812	12.1174	0.000499548	0.0362247
OsMH63_02G0031200	1.35531	4.47899	15.0268	0.000105998	0.0149754
OsMH63_01G0257600	1.35043	2.79637	19.4102	1.05e-05	0.00330999
OsMH63_03G0063900	1.34828	1.96329	11.6601	0.000638555	0.0411068
OsMH63_08G0386700	1.34501	4.99906	28.1305	1.13e-07	0.000213268
OsMH63_11G0093700	1.34459	3.45217	13.8931	0.000193505	0.0205256
OsMH63_05G0393100	1.34444	2.18171	14.307	0.000155289	0.0185241
OsMH63_09G0375800	1.34193	4.08087	14.3545	0.000151416	0.0182631
OsMH63_01G0670900	1.34071	2.70743	15.7796	7.12e-05	0.0114456
OsMH63_03G0492100	1.33239	2.02263	13.1058	0.000294381	0.0266791
OsMH63_03G0200000	1.32429	2.19249	11.132	0.000848513	0.0495943
OsMH63_03G0374400	1.31691	4.05282	11.9921	0.00053427	0.0376947
OsMH63_02G0395900	1.31634	4.83906	11.6842	0.000630335	0.0408774
OsMH63_01G0007500	1.31451	2.3618	17.049	3.64e-05	0.00796998
OsMH63_07G0287900	1.30819	1.79383	19.6979	9.07e-06	0.0029767
OsMH63_02G0144400	1.30307	2.19286	13.1798	0.000282976	0.0258618
OsMH63_10G0248200	1.30269	3.61992	15.5261	8.14e-05	0.0126806
OsMH63_03G0192400	1.2988	4.24101	21.1233	4.31e-06	0.00190373
OsMH63_02G0581100	1.29747	2.56047	14.1131	0.000172137	0.0194193
OsMH63_03G0162800	1.29259	2.74282	12.7685	0.000352512	0.028922
OsMH63_03G0413600	1.29102	0.364609	13.5391	0.000233638	0.0229436
OsMH63_01G0137800	1.28845	5.25447	21.2462	4.04e-06	0.00182263
OsMH63_01G0527500	1.28108	3.71318	24.9112	6e-07	0.00055654
OsMH63_07G0318400	1.27611	2.92176	18.1862	2e-05	0.00549253
OsMH63_01G0531600	1.27385	2.88213	21.733	3.13e-06	0.00161604
OsMH63_02G0092400	1.27013	2.28365	12.5781	0.000390292	0.0311945
OsMH63_02G0146500	1.26977	4.49365	21.3121	3.9e-06	0.0018095
OsMH63_03G0008700	1.2695	3.92902	21.3451	3.84e-06	0.0018095
OsMH63_01G0048400	1.26204	3.62045	17.7063	2.58e-05	0.00649236
OsMH63_04G0456800	1.26079	4.29224	15.09	0.000102505	0.014901
OsMH63_05G0365000	1.26022	3.74876	18.0728	2.13e-05	0.00559323
OsMH63_04G0363300	1.2553	4.9512	12.1864	0.000481401	0.0356997
OsMH63_09G0374300	1.25124	2.05207	13.8195	0.000201234	0.0206574
OsMH63_06G0074800	1.25073	2.7679	14.2221	0.00016245	0.0187993
OsMH63_09G0208000	1.24738	-0.272338	11.2392	0.000800864	0.0479191
OsMH63_03G0129600	1.24442	0.297251	13.6011	0.000226048	0.0225632
OsMH63_03G0599700	1.24348	1.04003	14.6347	0.00013049	0.0167277
OsMH63_12G0273400	1.24308	4.26818	14.9096	0.00011279	0.0155607
OsMH63_05G0290400	1.24145	5.70086	12.8608	0.000335537	0.0284929
OsMH63_05G0429800	1.24104	4.3571	12.3037	0.000452056	0.0347217
OsMH63_07G0147100	1.23383	0.272038	11.1781	0.000827675	0.0488246
OsMH63_06G0113800	1.23258	2.86669	13.0522	0.000302926	0.0271131
OsMH63_01G0258200	1.23007	2.67554	12.8104	0.000344703	0.0285634
OsMH63_04G0318700	1.22191	5.76353	14.2508	0.000159995	0.0187215
OsMH63_08G0000700	1.21463	2.86977	13.9111	0.000191666	0.0205256
OsMH63_03G0495000	1.20925	4.12722	17.7254	2.55e-05	0.00649236
OsMH63_11G0405200	1.19726	0.103273	14.6843	0.000127103	0.0167277
OsMH63_03G0106400	1.19485	3.88104	16.7044	4.37e-05	0.0089256
OsMH63_03G0004800	1.18255	1.92719	19.913	8.1e-06	0.0028718
OsMH63_12G0365900	1.18046	1.58989	13.2899	0.000266843	0.0247
OsMH63_02G0063300	1.17622	3.24975	11.9274	0.000553131	0.0377943
OsMH63_03G0170000	1.17302	2.88081	21.5305	3.48e-06	0.00171433
OsMH63_01G0657400	1.17075	1.2838	11.7842	0.00059734	0.0394463
OsMH63_06G0367500	1.16945	3.62035	18.7198	1.51e-05	0.00450447
OsMH63_01G0085500	1.167	4.72776	13.3843	0.00025374	0.0242115
OsMH63_10G0278100	1.16499	1.12448	12.0301	0.000523476	0.0371754
OsMH63_11G0325500	1.16492	4.07461	13.9467	0.000188072	0.0203682
OsMH63_08G0446800	1.16461	1.42138	15.008	0.000107058	0.0149754
OsMH63_06G0482200	1.16337	3.73227	29.2387	6.4e-08	0.000173252
OsMH63_04G0401600	1.15617	3.40434	18.0575	2.14e-05	0.00559323
OsMH63_11G0449500	1.15116	1.38792	11.6571	0.000639566	0.0411068
OsMH63_12G0264300	1.14591	3.88665	15.3823	8.78e-05	0.0132078
OsMH63_01G0084500	1.14526	1.60912	15.9254	6.59e-05	0.0111497
OsMH63_04G0302700	1.14462	3.21938	16.1783	5.76e-05	0.0101611
OsMH63_03G0100800	1.13792	4.22737	13.8039	0.00020291	0.0207313
OsMH63_11G0030100	1.13154	7.26931	14.0619	0.000176889	0.0195481
OsMH63_05G0446400	1.11774	3.17603	20.8414	4.99e-06	0.00211899
OsMH63_12G0258600	1.11303	2.52933	14.164	0.000167545	0.0191001
OsMH63_03G0401800	1.11057	1.92148	14.072	0.000175946	0.0195481
OsMH63_04G0465200	1.10718	4.01633	18.1516	2.04e-05	0.00552329
OsMH63_06G0467800	1.10269	3.35222	12.9091	0.00032698	0.0284746
OsMH63_04G0443800	1.10245	3.34149	12.1805	0.000482918	0.0356997
OsMH63_05G0328200	1.09772	4.00237	13.86	0.000196947	0.0205693
OsMH63_04G0506600	1.09699	4.91099	18.2389	1.95e-05	0.00541105
OsMH63_09G0162300	1.09402	2.82493	13.615	0.000224383	0.0225006
OsMH63_07G0040500	1.08611	4.34222	14.0359	0.000179356	0.0196205
OsMH63_05G0381100	1.08401	3.73318	13.5009	0.000238444	0.0231427
OsMH63_04G0357600	1.08374	5.09665	16.42	5.07e-05	0.00981408
OsMH63_05G0244000	1.07664	3.87952	12.328	0.000446215	0.0343951
OsMH63_08G0395900	1.07323	4.15657	12.1475	0.00049155	0.0362142
OsMH63_07G0443100	1.06763	5.26472	20.7138	5.33e-06	0.00222137
OsMH63_04G0387100	1.06045	2.15441	13.8361	0.000199462	0.0206574
OsMH63_02G0104000	1.05085	3.21772	14.7985	0.000119628	0.0163191
OsMH63_03G0529800	1.04684	4.18622	12.5295	0.000400577	0.0317821
OsMH63_05G0293900	1.04222	3.99628	13.4019	0.000251371	0.0240916
OsMH63_07G0027100	1.03869	1.78116	11.5986	0.000660018	0.0420207
OsMH63_04G0371600	1.03156	3.26754	12.0907	0.000506744	0.0362247
OsMH63_10G0319100	1.0261	2.36342	14.2691	0.000158441	0.0186512
OsMH63_03G0274200	1.02173	5.48331	28.3325	1.02e-07	0.000213268
OsMH63_01G0071100	1.0197	5.62476	13.5426	0.000233211	0.0229436
OsMH63_01G0612000	1.01482	3.44719	15.0513	0.000104627	0.0149754
OsMH63_02G0256400	1.01339	0.774276	12.2882	0.000455839	0.0348886
OsMH63_05G0418000	1.00856	1.00496	11.8385	0.000580184	0.0389186
OsMH63_11G0239100	1.00685	4.09603	11.3032	0.000773728	0.0464237
OsMH63_06G0332700	1.00663	5.93947	13.292	0.000266543	0.0247
OsMH63_01G0455100	1.00649	2.49638	18.3244	1.86e-05	0.00524083
OsMH63_07G0311100	0.997078	4.75742	12.3999	0.000429364	0.0333335
OsMH63_02G0446200	0.99291	3.04426	11.2181	0.00081002	0.0482007
OsMH63_03G0205000	0.991445	4.71182	13.8908	0.000193747	0.0205256
OsMH63_08G0406600	0.989698	4.04575	16.8692	4e-05	0.00843995
OsMH63_02G0360700	0.980157	2.40701	12.8477	0.000337902	0.0284929
OsMH63_03G0549900	0.979214	2.71441	11.6249	0.000650731	0.0415777
OsMH63_01G0404100	0.976552	4.84126	15.3878	8.75e-05	0.0132078
OsMH63_01G0632500	0.974331	2.56995	12.9071	0.00032734	0.0284746
OsMH63_06G0378200	0.9682	2.15419	12.554	0.000395349	0.0314826
OsMH63_04G0496300	0.966094	1.05248	12.1862	0.000481439	0.0356997
OsMH63_04G0379400	0.962403	2.81973	12.1015	0.000503809	0.0362247
OsMH63_05G0396800	0.953972	3.88672	14.3501	0.000151771	0.0182631
OsMH63_03G0057700	0.95203	1.9759	11.3096	0.000771092	0.046394
OsMH63_05G0372900	0.945296	2.21856	11.3604	0.000750275	0.0455086
OsMH63_07G0030000	0.944824	5.35628	11.5092	0.000692515	0.0431031
OsMH63_03G0019700	0.933995	2.31158	16.4772	4.92e-05	0.00969544
OsMH63_10G0344900	0.930454	5.73572	15.7756	7.13e-05	0.0114456
OsMH63_12G0086000	0.927063	2.69392	12.2705	0.000460165	0.0350957
OsMH63_10G0173900	0.908698	2.84647	13.0975	0.000295693	0.0266863
OsMH63_03G0559100	0.89034	6.26646	11.5776	0.000667528	0.042031
OsMH63_01G0189400	0.887987	2.21401	13.7226	0.000211894	0.0215476
OsMH63_08G0268000	0.881743	3.66683	15.4258	8.58e-05	0.0131814
OsMH63_06G0478400	0.87123	2.43749	11.9562	0.000544654	0.0377081
OsMH63_04G0411200	0.868644	3.90232	15.1345	0.000100116	0.0147435
OsMH63_03G0202800	0.861249	4.02728	11.5695	0.000670411	0.0420901
OsMH63_01G0041000	0.839684	4.5422	19.04	1.28e-05	0.0039052
OsMH63_02G0513200	0.833653	3.62554	13.8246	0.000200694	0.0206574
OsMH63_02G0467900	0.820621	3.73824	12.0308	0.000523299	0.0371754
OsMH63_01G0443900	0.819708	5.50044	17.88	2.35e-05	0.006067
OsMH63_02G0468800	0.817922	4.41371	11.5896	0.000663202	0.0420207
OsMH63_05G0262000	0.817375	5.69571	12.2255	0.000471418	0.035293
OsMH63_05G0301100	0.809032	2.29014	12.7778	0.000350748	0.0288867
OsMH63_07G0421700	0.798954	5.2471	14.2018	0.000164218	0.0188199
OsMH63_01G0607700	0.795096	4.92818	13.3433	0.000259354	0.0244344
OsMH63_07G0440500	0.794324	2.51589	11.9039	0.000560169	0.0380353
OsMH63_08G0321800	0.779649	3.26318	16.2363	5.59e-05	0.0101611
OsMH63_02G0086900	0.777058	5.21336	11.1211	0.000853512	0.0495943
OsMH63_01G0620800	0.776297	3.47011	11.1256	0.000851456	0.0495943
OsMH63_02G0270100	0.771553	3.66171	14.4602	0.000143153	0.0177183
OsMH63_01G0438700	0.770203	3.40254	12.5054	0.000405784	0.032077
OsMH63_04G0344300	0.761522	7.47111	12.8098	0.000344817	0.0285634
OsMH63_05G0388400	0.754727	4.15049	11.6907	0.000628127	0.0408566
OsMH63_06G0067500	0.751711	8.28387	11.4018	0.000733735	0.0449978
OsMH63_02G0405500	0.743881	8.88456	11.1199	0.000854048	0.0495943
OsMH63_10G0297000	0.73733	5.3279	13.111	0.000293563	0.0266791
OsMH63_05G0100100	0.736718	2.6811	11.7896	0.000595617	0.0394463
OsMH63_06G0137100	0.714781	6.08049	12.6025	0.000385237	0.0310194
OsMH63_11G0186100	0.710142	4.47654	12.0114	0.000528754	0.0374275
OsMH63_05G0355200	0.705938	4.75569	12.855	0.000336586	0.0284929
OsMH63_01G0478000	0.664327	3.5127	11.7865	0.000596626	0.0394463
OsMH63_01G0647400	0.663935	4.71168	16.2331	5.6e-05	0.0101611
OsMH63_03G0289300	0.647134	4.86634	12.6479	0.000375988	0.0304685
OsMH63_03G0078900	-0.625205	4.30382	14.7162	0.000124969	0.0166063
OsMH63_04G0355400	-0.636632	6.047	11.9554	0.000544905	0.0377081
OsMH63_05G0406900	-0.661384	4.15717	16.2116	5.66e-05	0.0101611
OsMH63_01G0319200	-0.664889	4.58071	15.4759	8.36e-05	0.0129282
OsMH63_11G0092300	-0.6789	5.34148	11.9808	0.000537523	0.0377081
OsMH63_07G0379000	-0.685146	5.83989	11.7282	0.000615607	0.0402841
OsMH63_03G0493500	-0.711637	6.43713	12.806	0.000345503	0.0285634
OsMH63_07G0326500	-0.721706	4.77873	11.9653	0.000541999	0.0377081
OsMH63_04G0554100	-0.73445	4.71487	14.7959	0.000119794	0.0163191
OsMH63_01G0394300	-0.763029	12.5045	14.641	0.000130055	0.0167277
OsMH63_03G0135700	-0.779547	6.08302	14.0769	0.000175481	0.0195481
OsMH63_02G0199600	-0.78014	3.92712	12.8394	0.000339389	0.0284929
OsMH63_01G0143700	-0.781366	3.8139	12.8186	0.000343198	0.0285634
OsMH63_01G0346200	-0.787528	4.29613	12.6793	0.000369735	0.0302206
OsMH63_05G0088400	-0.792302	5.56429	12.2211	0.000472529	0.035293
OsMH63_07G0285100	-0.839407	4.01817	11.3938	0.000736899	0.0449978
OsMH63_05G0293400	-0.845884	5.88892	11.6284	0.000649538	0.0415777
OsMH63_05G0318400	-0.877103	3.79786	15.6097	7.79e-05	0.0122196
OsMH63_12G0330500	-0.925592	2.4817	12.5955	0.000386678	0.0310202
OsMH63_04G0083600	-0.945701	1.89872	11.1628	0.000834548	0.0489873
OsMH63_02G0583700	-0.96608	5.89774	11.1969	0.00081932	0.0486205
OsMH63_01G0561600	-0.987319	6.17563	11.9721	0.000540029	0.0377081
OsMH63_07G0305100	-0.990592	3.17156	11.4964	0.000697329	0.0432784
OsMH63_05G0319200	-1.00222	3.01666	14.0675	0.000176362	0.0195481
OsMH63_04G0519500	-1.01273	0.937422	12.8516	0.000337194	0.0284929
OsMH63_02G0074600	-1.02862	4.3651	13.0135	0.000309255	0.0273407
OsMH63_11G0041200	-1.04028	9.89818	16.8658	4.01e-05	0.00843995
OsMH63_10G0255500	-1.04423	2.72153	11.9412	0.000549061	0.0377943
OsMH63_08G0438900	-1.07027	1.11742	11.9616	0.000543083	0.0377081
OsMH63_06G0024300	-1.07428	3.98766	12.6573	0.000374092	0.0304618
OsMH63_01G0419400	-1.11794	1.168	11.7987	0.000592734	0.0394463
OsMH63_08G0435400	-1.16159	3.98616	16.1874	5.74e-05	0.0101611
OsMH63_05G0015000	-1.18684	1.86788	13.6237	0.000223347	0.0225006
OsMH63_09G0246600	-1.19426	5.50537	17.5643	2.78e-05	0.00675966
OsMH63_07G0417700	-1.25071	2.67412	14.3577	0.000151157	0.0182631
OsMH63_04G0467900	-1.29556	1.4925	17.6364	2.67e-05	0.00658219
OsMH63_11G0374600	-1.30986	1.41629	16.5681	4.69e-05	0.00941296
OsMH63_05G0059200	-1.31466	2.59987	12.9377	0.000322023	0.0282389
OsMH63_10G0365100	-1.32101	0.789595	11.9383	0.000549924	0.0377943
OsMH63_03G0555500	-1.34614	2.98912	17.3033	3.19e-05	0.00726487
OsMH63_06G0370300	-1.36887	3.9597	16.519	4.82e-05	0.00957101
OsMH63_08G0187200	-1.3991	1.10973	11.174	0.000829522	0.0488246
OsMH63_05G0319300	-1.44627	3.73463	11.9314	0.000551946	0.0377943
OsMH63_02G0560600	-1.4852	2.38943	11.5888	0.000663485	0.0420207
OsMH63_09G0205400	-1.49951	3.18596	14.9651	0.000109517	0.015206
OsMH63_12G0179900	-1.501	0.783216	13.0405	0.000304829	0.0271712
OsMH63_04G0510000	-1.50463	2.26598	14.6443	0.000129824	0.0167277
OsMH63_04G0546700	-1.5162	8.51294	13.2549	0.000271874	0.025039
OsMH63_11G0308900	-1.52157	3.45683	11.4735	0.000705953	0.0436884
OsMH63_06G0133200	-1.52962	4.24259	11.3501	0.000754427	0.0455178
OsMH63_07G0395300	-1.54576	3.1802	11.8379	0.000580366	0.0389186
OsMH63_09G0305000	-1.56028	5.88233	11.178	0.000827749	0.0488246
OsMH63_04G0509900	-1.57947	3.37292	16.5802	4.66e-05	0.00941296
OsMH63_08G0181500	-1.60011	2.29972	15.8577	6.83e-05	0.0112913
OsMH63_01G0376600	-1.60756	3.8844	12.4046	0.000428285	0.0333335
OsMH63_04G0088000	-1.64572	0.22548	11.7165	0.000619484	0.0404158
OsMH63_12G0106800	-1.72597	0.900276	11.767	0.000602895	0.0396921
OsMH63_07G0181600	-1.75625	1.54594	15.611	7.78e-05	0.0122196
OsMH63_02G0296400	-1.80566	1.02089	12.6429	0.000376988	0.0304685
OsMH63_10G0031100	-1.83288	0.505097	13.5172	0.000236381	0.0230632
OsMH63_03G0202100	-1.85713	0.555026	11.8939	0.000563166	0.0381193
OsMH63_11G0302900	-1.95865	1.01106	14.2417	0.000160767	0.0187215
OsMH63_05G0168500	-1.9679	4.11361	11.437	0.000719952	0.0444278
OsMH63_03G0457800	-2.00506	2.59279	20.3472	6.46e-06	0.00241196
OsMH63_08G0155100	-2.02943	-0.336995	14.1493	0.000168857	0.0191489
OsMH63_03G0164700	-2.0431	2.13244	15.0061	0.000107165	0.0149754
OsMH63_05G0322100	-2.04543	0.250003	12.8483	0.000337779	0.0284929
OsMH63_04G0256300	-2.05219	0.527634	16.2571	5.53e-05	0.0101611
OsMH63_05G0349900	-2.12543	0.956891	17.3995	3.03e-05	0.00706812
OsMH63_04G0438400	-2.13126	1.14183	33.985	5.55e-09	4.01e-05
OsMH63_12G0259000	-2.1533	-0.50214	24.0005	9.63e-07	0.000772639
OsMH63_09G0328500	-2.16732	0.35169	21.9226	2.84e-06	0.00153717
OsMH63_04G0089900	-2.17578	0.761158	13.9778	0.000184983	0.0201343
OsMH63_04G0509800	-2.19893	3.90517	16.1283	5.92e-05	0.0102568
OsMH63_08G0312000	-2.38912	1.67161	11.2334	0.000803383	0.0479374
OsMH63_06G0255100	-2.40581	2.29955	12.9953	0.00031228	0.0274959
OsMH63_12G0179100	-2.42878	-0.5434	12.2246	0.000471641	0.035293
OsMH63_11G0326400	-2.4642	0.0442284	30.4996	3.34e-08	0.000103329
OsMH63_06G0401100	-2.48339	-0.837326	11.3871	0.000739575	0.0449978
OsMH63_03G0492800	-2.61669	-0.485945	18.7146	1.52e-05	0.00450447
OsMH63_11G0304500	-2.63681	-0.0763605	14.3026	0.00015565	0.0185241
OsMH63_07G0147700	-2.74665	0.090812	14.4831	0.000141426	0.017605
OsMH63_07G0020400	-2.90976	-0.129279	12.2429	0.000467036	0.035293
OsMH63_11G0126500	-2.95003	-0.124298	16.2227	5.63e-05	0.0101611
OsMH63_07G0449000	-3.03955	-0.687932	11.6712	0.000634736	0.0410399
OsMH63_10G0264100	-3.10176	-0.988773	21.0667	4.44e-06	0.00192159
OsMH63_01G0577100	-3.25338	-0.375485	14.5369	0.000137443	0.0174751
OsMH63_03G0163300	-3.27053	3.10411	14.7281	0.000124182	0.0166035
OsMH63_09G0303000	-3.75108	-0.344768	24.5725	7.16e-07	0.00062005
OsMH63_03G0361900	-4.68034	-0.846834	13.2943	0.000266209	0.0247
OsMH63_05G0101100	-4.9586	-0.698639	26.1681	3.13e-07	0.000355788
OsMH63_10G0000800	-6.39572	3.47474	11.4307	0.000722401	0.0444523
