# Supplementary material for: Physiological and molecular responses to high-temperature stress at anthesis in Brazilian flooded rice
Source: AoB Plants. 2025 Aug 23;17(5):plaf043. doi: 10.1093/aobpla/plaf043 (PMC12449062; doi:10.1093/aobpla/plaf043)
Supplement: plaf043_Supplementary_Data [file plaf043_supplementary_data.zip › Supplemental Table_3.xlsx]

## Sheet: Supplemental Table 3
Supplemental Table 3. Differentially expressed genes (DEGs) in BR-IRGA 409 under heat stress for three days (log2FC ≥ 0.5 and FDR < 0.05).
GeneID	logFC	logCPM	LR	PValue	FDR
OsMH63_04G0296000	4.78057	-1.50146	46.8662	7.6e-12	6.58e-09
OsMH63_08G0020400	4.57847	-1.14839	13.9049	0.0001923	0.00276208
OsMH63_06G0221900	4.2263	0.619669	69.5173	7.57e-17	3.74e-13
OsMH63_08G0270600	4.04131	-0.0363068	13.7432	0.000209578	0.00294014
OsMH63_02G0307400	3.90069	-0.041232	8.49804	0.00355529	0.0247932
OsMH63_04G0410200	3.86684	-0.0395626	69.8384	6.44e-17	3.74e-13
OsMH63_01G0080000	3.78765	0.380635	48.5673	3.19e-12	3.6e-09
OsMH63_01G0504700	3.72012	4.57167	6.9321	0.00846623	0.0473496
OsMH63_10G0288000	3.71116	0.160784	11.2111	0.000813089	0.00814971
OsMH63_01G0619700	3.71108	-1.07093	34.7044	3.84e-09	8.94e-07
OsMH63_09G0209600	3.6515	-0.999715	11.7935	0.000594365	0.00646923
OsMH63_11G0289600	3.60597	3.37762	30.8733	2.75e-08	3.78e-06
OsMH63_07G0229500	3.57254	0.251434	47.216	6.36e-12	5.74e-09
OsMH63_07G0335300	3.5067	-1.71057	31.9711	1.56e-08	2.51e-06
OsMH63_01G0706000	3.49693	-0.429085	18.3164	1.87e-05	0.000511006
OsMH63_01G0403300	3.42452	-1.66061	14.4772	0.000141865	0.00221223
OsMH63_06G0483600	3.4087	0.216805	29.3289	6.11e-08	7.31e-06
OsMH63_10G0372700	3.34923	2.35857	24.5013	7.43e-07	4.86e-05
OsMH63_04G0463700	3.34606	2.94275	31.7266	1.77e-08	2.81e-06
OsMH63_10G0051900	3.34317	0.195196	23.4308	1.29e-06	7.46e-05
OsMH63_12G0206400	3.32957	-0.337262	21.5748	3.4e-06	0.000150425
OsMH63_09G0244100	3.32461	1.18137	21.4452	3.64e-06	0.000156161
OsMH63_04G0328800	3.2803	0.0204674	11.67	0.000635167	0.00680401
OsMH63_06G0326900	3.22482	1.2664	50.6142	1.12e-12	1.52e-09
OsMH63_04G0320200	3.19554	0.46928	19.155	1.21e-05	0.000366649
OsMH63_03G0395500	3.16562	1.82637	53.0975	3.17e-13	5.29e-10
OsMH63_01G0705100	3.14936	4.8616	7.70091	0.00551929	0.0344817
OsMH63_05G0248800	3.11435	-1.03569	14.6283	0.000130934	0.00209146
OsMH63_05G0269700	3.10547	-1.1588	25.6253	4.15e-07	3.21e-05
OsMH63_01G0095100	3.09142	1.50039	23.9768	9.75e-07	5.98e-05
OsMH63_04G0525700	3.07582	-1.43812	22.1423	2.53e-06	0.00011949
OsMH63_04G0264600	3.03071	-0.0372554	7.80719	0.00520386	0.0330254
OsMH63_11G0015700	3.00358	0.660278	20.2333	6.85e-06	0.000240251
OsMH63_09G0339500	2.98077	4.74635	33.1772	8.41e-09	1.67e-06
OsMH63_04G0465500	2.97275	0.447015	24.2603	8.42e-07	5.31e-05
OsMH63_01G0682600	2.95634	5.3764	21.7785	3.06e-06	0.000138661
OsMH63_08G0443000	2.94538	1.35537	23.5489	1.22e-06	7.15e-05
OsMH63_07G0455100	2.9448	2.27396	23.2302	1.44e-06	8.06e-05
OsMH63_10G0100200	2.93617	3.47082	16.6502	4.49e-05	0.000938423
OsMH63_07G0335100	2.91007	3.71458	8.68965	0.00320023	0.0229222
OsMH63_05G0269600	2.89849	2.23357	23.9796	9.74e-07	5.98e-05
OsMH63_11G0310500	2.88644	4.02984	69.2571	8.64e-17	3.74e-13
OsMH63_01G0436500	2.88121	3.04983	25.8705	3.65e-07	2.88e-05
OsMH63_04G0525300	2.85631	-0.899021	28.0773	1.17e-07	1.23e-05
OsMH63_09G0083800	2.84957	-0.655445	25.3309	4.83e-07	3.57e-05
OsMH63_03G0304100	2.80789	-0.764084	16.7755	4.21e-05	0.000893455
OsMH63_06G0368700	2.80749	-0.524724	20.7567	5.21e-06	0.000197982
OsMH63_01G0086100	2.78642	-0.190929	38.7764	4.75e-10	1.61e-07
OsMH63_09G0252000	2.76949	2.46022	20.0961	7.36e-06	0.000252399
OsMH63_03G0228500	2.75737	-0.348634	29.4725	5.67e-08	6.82e-06
OsMH63_05G0383100	2.75337	0.110401	21.1859	4.17e-06	0.000170995
OsMH63_03G0298100	2.7068	-1.05658	25.1262	5.37e-07	3.81e-05
OsMH63_09G0143800	2.69318	2.62754	19.8779	8.25e-06	0.000275922
OsMH63_05G0348500	2.69231	2.95759	51.8999	5.84e-13	9.04e-10
OsMH63_06G0310400	2.68708	-1.53875	19.5841	9.63e-06	0.000309184
OsMH63_11G0448900	2.68364	-0.647922	37.0726	1.14e-09	3.42e-07
OsMH63_11G0440000	2.6719	4.19156	8.45	0.00365043	0.0253019
OsMH63_05G0218500	2.67037	2.52811	15.7694	7.16e-05	0.00131293
OsMH63_11G0449400	2.66018	0.541833	28.6605	8.62e-08	9.58e-06
OsMH63_10G0320100	2.62124	-0.437734	9.1448	0.00249426	0.0190677
OsMH63_12G0030300	2.59538	2.40266	14.7863	0.00012041	0.00196244
OsMH63_04G0431800	2.5787	-0.868059	9.53332	0.00201775	0.0161182
OsMH63_03G0026800	2.57524	2.36938	17.4875	2.89e-05	0.000694458
OsMH63_03G0169100	2.55011	4.80921	40.6596	1.81e-10	7.82e-08
OsMH63_07G0027800	2.52182	0.777906	16.7959	4.16e-05	0.000887752
OsMH63_11G0160200	2.51091	5.21897	13.0976	0.000295669	0.00380523
OsMH63_01G0579200	2.50568	1.51767	24.2836	8.31e-07	5.27e-05
OsMH63_08G0030300	2.48902	-1.15666	16.7483	4.27e-05	0.000900596
OsMH63_08G0421100	2.48556	5.38945	25.3778	4.71e-07	3.51e-05
OsMH63_10G0052400	2.48183	2.26603	18.116	2.08e-05	0.0005524
OsMH63_06G0180600	2.46433	3.07059	7.06974	0.00783965	0.0446742
OsMH63_10G0207500	2.45461	3.52143	15.9431	6.53e-05	0.00122201
OsMH63_01G0304000	2.45281	0.280438	31.6475	1.85e-08	2.84e-06
OsMH63_04G0510600	2.44415	4.18005	27.1955	1.84e-07	1.67e-05
OsMH63_07G0451200	2.44357	3.37974	21.7241	3.15e-06	0.000142345
OsMH63_03G0126400	2.42435	-1.15782	22.67	1.92e-06	9.92e-05
OsMH63_03G0462100	2.4155	0.487106	15.9541	6.49e-05	0.00121806
OsMH63_03G0082800	2.41299	2.20288	19.1831	1.19e-05	0.000362993
OsMH63_03G0356300	2.39516	2.65952	24.1118	9.09e-07	5.67e-05
OsMH63_02G0342100	2.38988	-0.725623	7.96883	0.00475897	0.0309455
OsMH63_09G0329800	2.38083	1.41059	27.7761	1.36e-07	1.36e-05
OsMH63_06G0425600	2.37242	0.128396	26.1547	3.15e-07	2.58e-05
OsMH63_08G0444100	2.35784	8.06909	17.2057	3.35e-05	0.000757968
OsMH63_05G0221000	2.351	3.4878	46.3302	9.99e-12	8.32e-09
OsMH63_04G0348100	2.34963	5.61388	19.194	1.18e-05	0.000361774
OsMH63_10G0307600	2.34425	0.369192	14.6707	0.000128018	0.00205398
OsMH63_06G0163500	2.33753	1.21853	15.3519	8.92e-05	0.0015612
OsMH63_01G0421400	2.32528	2.52662	18.6311	1.59e-05	0.000450846
OsMH63_06G0289600	2.29142	-0.113224	14.1264	0.000170929	0.00252891
OsMH63_07G0252500	2.28571	-0.0515613	38.4724	5.55e-10	1.84e-07
OsMH63_07G0478900	2.28476	0.692405	10.3107	0.00132259	0.01176
OsMH63_03G0030100	2.27225	1.36372	28.1737	1.11e-07	1.19e-05
OsMH63_04G0370500	2.2532	1.19246	7.05966	0.00788391	0.0449017
OsMH63_01G0585100	2.25299	0.151728	17.6382	2.67e-05	0.000653688
OsMH63_10G0335200	2.24829	5.84411	17.2407	3.29e-05	0.000750098
OsMH63_05G0352900	2.24568	-0.463578	10.0327	0.00153785	0.0131236
OsMH63_12G0361900	2.24334	1.50069	49.6216	1.86e-12	2.24e-09
OsMH63_02G0357300	2.2382	-0.55318	12.4567	0.000416494	0.00492427
OsMH63_08G0078300	2.23229	0.941417	9.16117	0.00247205	0.0189404
OsMH63_01G0302400	2.23123	0.544154	24.1356	8.98e-07	5.62e-05
OsMH63_05G0429300	2.22592	-0.0458681	18.5769	1.63e-05	0.000460228
OsMH63_11G0032300	2.22531	5.25509	21.1812	4.18e-06	0.000171084
OsMH63_11G0449500	2.22258	1.38792	43.0649	5.3e-11	2.87e-08
OsMH63_11G0376300	2.21236	2.98556	32.7197	1.06e-08	1.97e-06
OsMH63_04G0078800	2.20607	1.29969	18.0471	2.16e-05	0.000567187
OsMH63_10G0344900	2.19773	5.73572	81.8197	1.49e-19	3.23e-15
OsMH63_02G0488000	2.19742	6.24163	20.6846	5.41e-06	0.000202853
OsMH63_08G0001700	2.19486	-1.24841	15.2224	9.56e-05	0.00164553
OsMH63_04G0446600	2.18968	-0.638264	16.1208	5.94e-05	0.00115029
OsMH63_01G0222900	2.18767	0.39011	14.5247	0.000138334	0.00217181
OsMH63_02G0397100	2.18727	6.01433	20.8033	5.09e-06	0.00019496
OsMH63_08G0401100	2.18702	0.456851	12.4322	0.000422	0.00496498
OsMH63_03G0008500	2.18253	4.16468	12.345	0.00044217	0.00514637
OsMH63_02G0412800	2.1803	0.162735	19.3391	1.09e-05	0.000344055
OsMH63_10G0012200	2.17906	2.7367	24.101	9.14e-07	5.69e-05
OsMH63_11G0382200	2.17584	-0.477214	15.3157	9.1e-05	0.00158624
OsMH63_05G0361100	2.1728	-0.469674	18.8177	1.44e-05	0.000422131
OsMH63_02G0396400	2.16693	0.052498	14.197	0.000164631	0.00245756
OsMH63_08G0013100	2.16669	3.08995	19.6763	9.17e-06	0.000299241
OsMH63_01G0692200	2.16467	3.45267	16.6562	4.48e-05	0.000936709
OsMH63_01G0056200	2.16097	-0.943183	14.9001	0.000113355	0.00187139
OsMH63_06G0383400	2.16064	3.07396	17.802	2.45e-05	0.000617828
OsMH63_01G0682400	2.15933	5.95509	13.619	0.000223906	0.00307144
OsMH63_04G0481400	2.13721	3.79179	44.6838	2.32e-11	1.67e-08
OsMH63_06G0013000	2.13704	3.40854	37.2362	1.05e-09	3.24e-07
OsMH63_09G0375800	2.12414	4.08087	34.4904	4.28e-09	9.77e-07
OsMH63_10G0038800	2.12151	1.58994	17.2038	3.36e-05	0.000757968
OsMH63_01G0349700	2.115	2.79676	10.5917	0.00113596	0.0104836
OsMH63_02G0362700	2.1046	1.11025	15.0833	0.000102871	0.00174622
OsMH63_02G0129000	2.10289	0.996011	24.5927	7.08e-07	4.75e-05
OsMH63_03G0018500	2.09337	0.981086	20.9005	4.84e-06	0.000188512
OsMH63_01G0614800	2.08906	1.15351	14.6165	0.000131759	0.0021
OsMH63_05G0418700	2.08844	-0.373536	12.5302	0.000400427	0.00477602
OsMH63_04G0513500	2.06627	4.73262	27.8679	1.3e-07	1.31e-05
OsMH63_03G0011500	2.06311	1.69651	8.19537	0.00419974	0.0282241
OsMH63_09G0377000	2.05889	0.620935	29.7705	4.86e-08	6.09e-06
OsMH63_03G0074300	2.05829	4.92761	28.7029	8.44e-08	9.47e-06
OsMH63_05G0005200	2.05823	2.14311	32.5455	1.16e-08	2.08e-06
OsMH63_05G0463400	2.05739	5.27572	21.4997	3.54e-06	0.0001533
OsMH63_07G0386000	2.05576	-1.17295	9.62505	0.00191941	0.0155196
OsMH63_05G0390500	2.05519	-1.04216	22.3958	2.22e-06	0.000110218
OsMH63_05G0194600	2.04906	5.92623	15.5491	8.04e-05	0.00143546
OsMH63_08G0350400	2.0423	-0.2606	13.0276	0.000306939	0.00390387
OsMH63_05G0414700	2.02753	2.8847	25.4607	4.51e-07	3.43e-05
OsMH63_02G0087700	2.02734	1.46863	18.006	2.2e-05	0.000576069
OsMH63_12G0009700	2.01285	0.457183	27.1552	1.88e-07	1.69e-05
OsMH63_02G0409300	2.01233	-0.024492	13.0636	0.000301094	0.00385018
OsMH63_10G0008500	2.00289	3.56172	28.4689	9.52e-08	1.04e-05
OsMH63_07G0466200	2.00218	-0.900197	15.0891	0.000102553	0.00174219
OsMH63_12G0087800	2.00178	-0.598222	23.302	1.38e-06	7.87e-05
OsMH63_02G0075600	2.00083	0.835908	18.5101	1.69e-05	0.000473306
OsMH63_10G0066600	1.99159	1.4337	16.6491	4.5e-05	0.000938423
OsMH63_08G0003900	1.98839	0.684661	17.3588	3.09e-05	0.000722311
OsMH63_05G0003300	1.98756	0.391393	11.4019	0.000733696	0.00757456
OsMH63_01G0675100	1.97874	-0.13059	14.8292	0.000117697	0.00192547
OsMH63_04G0480600	1.97725	0.563731	8.30537	0.0039528	0.0269238
OsMH63_02G0256000	1.97434	0.311944	17.4375	2.97e-05	0.000704889
OsMH63_03G0162100	1.97131	5.46701	35.4704	2.59e-09	6.47e-07
OsMH63_07G0221400	1.97113	1.14169	12.5885	0.000388131	0.00466791
OsMH63_05G0012100	1.96874	3.04477	39.0377	4.16e-10	1.48e-07
OsMH63_06G0444000	1.96255	-1.35518	10.6974	0.00107285	0.0100859
OsMH63_03G0451600	1.96074	6.12279	42.6749	6.46e-11	3.33e-08
OsMH63_10G0028500	1.95355	-0.959036	9.67762	0.00186526	0.0152
OsMH63_01G0647500	1.95112	0.953885	27.6668	1.44e-07	1.4e-05
OsMH63_04G0228400	1.95064	6.68332	22.0426	2.67e-06	0.000125023
OsMH63_10G0044000	1.95031	-0.918568	8.05235	0.00454448	0.0298917
OsMH63_07G0187700	1.94641	1.01292	18.7301	1.51e-05	0.000436047
OsMH63_03G0043200	1.94555	2.84555	14.2981	0.000156025	0.00236825
OsMH63_01G0296800	1.93751	3.0904	36.854	1.27e-09	3.73e-07
OsMH63_01G0098300	1.92995	-0.973883	12.6665	0.000372262	0.00451973
OsMH63_09G0302100	1.92045	5.94325	27.7196	1.4e-07	1.37e-05
OsMH63_02G0412400	1.91869	-1.04195	14.865	0.000115486	0.00190078
OsMH63_06G0433000	1.91823	-0.39181	13.9074	0.000192041	0.00276019
OsMH63_02G0019700	1.91645	0.64336	26.6361	2.46e-07	2.13e-05
OsMH63_01G0579700	1.91564	2.16143	8.1836	0.00422708	0.0283638
OsMH63_06G0023000	1.91258	1.3919	19.2671	1.14e-05	0.000352589
OsMH63_10G0229300	1.90472	-0.194275	7.41678	0.00646184	0.0387282
OsMH63_05G0414200	1.90086	0.571628	15.995	6.35e-05	0.0011993
OsMH63_02G0454700	1.8999	3.66142	44.1681	3.01e-11	1.98e-08
OsMH63_11G0047600	1.89765	3.26957	33.8526	5.95e-09	1.26e-06
OsMH63_02G0415600	1.89503	6.90122	40.0446	2.48e-10	9.78e-08
OsMH63_09G0142500	1.89317	2.57113	10.2168	0.00139165	0.0121839
OsMH63_07G0229700	1.89251	0.162	13.1423	0.000288702	0.00374224
OsMH63_03G0512900	1.89041	1.83798	29.7856	4.83e-08	6.09e-06
OsMH63_01G0496700	1.88143	0.798148	20.3132	6.57e-06	0.000231556
OsMH63_01G0408900	1.87379	-1.09463	14.4604	0.000143137	0.00222071
OsMH63_04G0197600	1.87366	-0.827779	15.6403	7.66e-05	0.0013897
OsMH63_03G0482700	1.87171	0.536258	16.066	6.12e-05	0.0011704
OsMH63_01G0081600	1.87158	1.18986	19.4027	1.06e-05	0.000334966
OsMH63_08G0095100	1.86986	1.77759	11.8433	0.000578699	0.00633382
OsMH63_02G0396700	1.86609	0.0899787	9.61418	0.00193081	0.0155933
OsMH63_10G0380500	1.85933	-0.384364	9.70326	0.00183941	0.0150516
OsMH63_02G0143200	1.8539	0.660836	15.0201	0.000106372	0.00179162
OsMH63_06G0051700	1.85053	2.10188	23.6964	1.13e-06	6.79e-05
OsMH63_01G0585400	1.84728	1.03218	14.6565	0.000128986	0.00206339
OsMH63_01G0213500	1.84304	0.431412	13.1244	0.000291477	0.00376693
OsMH63_12G0191300	1.83732	1.15911	8.79698	0.0030173	0.0219606
OsMH63_05G0035700	1.83449	2.11904	10.8386	0.000994077	0.00948116
OsMH63_04G0327700	1.83442	3.39932	31.6885	1.81e-08	2.83e-06
OsMH63_02G0012500	1.82902	8.71755	16.6919	4.4e-05	0.000923733
OsMH63_05G0375100	1.82641	-0.887509	16.7573	4.25e-05	0.000899381
OsMH63_01G0158700	1.82423	3.00879	31.1094	2.44e-08	3.43e-06
OsMH63_09G0089700	1.82375	-0.776926	9.3086	0.0022808	0.0177962
OsMH63_08G0024900	1.82234	1.29296	13.8352	0.000199563	0.00283817
OsMH63_02G0528300	1.82234	2.98066	14.0437	0.000178612	0.00261476
OsMH63_01G0127300	1.81366	-0.0939731	12.1636	0.000487307	0.00552099
OsMH63_03G0121300	1.8097	2.43159	20.7793	5.15e-06	0.000196525
OsMH63_01G0469700	1.80841	3.6843	17.2405	3.29e-05	0.000750098
OsMH63_04G0328900	1.8082	0.198119	15.5761	7.93e-05	0.00142692
OsMH63_10G0350500	1.80269	-0.543965	19.2845	1.13e-05	0.000351477
OsMH63_06G0051500	1.79889	3.41099	27.7525	1.38e-07	1.36e-05
OsMH63_11G0451900	1.79803	5.36348	58.1201	2.47e-14	6.68e-11
OsMH63_09G0356300	1.79708	2.20972	13.4048	0.000250983	0.0033516
OsMH63_09G0339600	1.79268	4.05563	26.7904	2.27e-07	1.97e-05
OsMH63_08G0005600	1.78894	2.84574	16.1547	5.84e-05	0.00113749
OsMH63_04G0436300	1.78766	2.39724	10.737	0.00105013	0.00992399
OsMH63_03G0374400	1.78273	4.05282	21.3173	3.89e-06	0.000163743
OsMH63_05G0420200	1.78184	3.08688	19.2596	1.14e-05	0.000353039
OsMH63_01G0634100	1.78181	4.83702	35.2282	2.93e-09	7.06e-07
OsMH63_02G0012400	1.78157	-1.18733	6.9982	0.00815918	0.0460468
OsMH63_05G0334200	1.78153	0.806557	7.33161	0.00677522	0.0400019
OsMH63_03G0527000	1.7783	-0.682931	10.1554	0.00143881	0.0125021
OsMH63_01G0527500	1.77772	3.71318	48.1796	3.89e-12	3.83e-09
OsMH63_03G0117600	1.77744	3.84442	49.6786	1.81e-12	2.24e-09
OsMH63_01G0003500	1.77715	-0.354077	8.06862	0.00450385	0.0296935
OsMH63_10G0315400	1.77488	2.94733	20.6885	5.4e-06	0.000202853
OsMH63_08G0218800	1.77461	-0.922199	11.5971	0.000660564	0.00700676
OsMH63_01G0642400	1.77428	2.87203	20.7406	5.26e-06	0.000198775
OsMH63_12G0298200	1.77412	3.99759	17.4679	2.92e-05	0.000700101
OsMH63_06G0408100	1.77375	1.94134	26.1039	3.24e-07	2.6e-05
OsMH63_01G0676200	1.77357	0.943313	11.2158	0.000811024	0.00813277
OsMH63_09G0202900	1.7646	-0.790779	12.595	0.000386789	0.00465436
OsMH63_05G0408200	1.75791	3.04561	20.0038	7.73e-06	0.000262811
OsMH63_04G0322500	1.75651	0.838007	14.4592	0.000143229	0.00222071
OsMH63_12G0012500	1.7526	0.828259	11.6967	0.000626095	0.00674017
OsMH63_03G0334400	1.75189	1.94695	9.12248	0.00252488	0.0192499
OsMH63_05G0098600	1.75047	1.3952	12.9765	0.000315433	0.00399082
OsMH63_07G0333400	1.74942	2.93958	18.3729	1.82e-05	0.000499856
OsMH63_03G0551000	1.74722	0.734198	24.0155	9.56e-07	5.91e-05
OsMH63_03G0242000	1.74581	3.97317	13.842	0.000198838	0.00283497
OsMH63_02G0101700	1.74556	3.83942	32.0403	1.51e-08	2.46e-06
OsMH63_07G0199500	1.74488	0.420061	12.8858	0.00033108	0.00413802
OsMH63_03G0571900	1.74478	4.87718	23.3483	1.35e-06	7.7e-05
OsMH63_01G0016300	1.74438	0.84441	25.1789	5.22e-07	3.77e-05
OsMH63_04G0130000	1.74412	2.19102	25.1111	5.41e-07	3.83e-05
OsMH63_03G0053800	1.73877	3.38207	27.7813	1.36e-07	1.36e-05
OsMH63_06G0056900	1.73876	2.9232	10.0316	0.00153873	0.0131236
OsMH63_05G0375300	1.73834	2.88189	22.7326	1.86e-06	9.69e-05
OsMH63_03G0367600	1.73377	5.82783	16.5875	4.65e-05	0.000959965
OsMH63_03G0427300	1.73353	2.95085	15.702	7.41e-05	0.00135311
OsMH63_02G0092400	1.73251	2.28365	23.5698	1.2e-06	7.09e-05
OsMH63_02G0013300	1.73002	-0.903357	10.0269	0.00154272	0.0131401
OsMH63_03G0519800	1.72855	-0.62427	8.33687	0.00388485	0.0265696
OsMH63_11G0035000	1.72737	0.486597	11.6787	0.000632184	0.00677876
OsMH63_07G0018000	1.72402	1.92515	30.9793	2.61e-08	3.62e-06
OsMH63_03G0393900	1.72321	-0.979869	13.767	0.000206943	0.00291253
OsMH63_06G0066900	1.72186	-0.073727	9.87981	0.00167103	0.0140125
OsMH63_01G0484500	1.71841	0.0627373	17.9203	2.3e-05	0.000593969
OsMH63_05G0051800	1.71596	1.17157	16.4323	5.04e-05	0.00102282
OsMH63_10G0307100	1.71473	0.24525	9.11316	0.00253777	0.0193074
OsMH63_02G0537500	1.71433	3.14863	18.6494	1.57e-05	0.00044831
OsMH63_07G0471200	1.71279	5.47236	25.1464	5.31e-07	3.81e-05
OsMH63_01G0243800	1.71272	-0.819051	12.0991	0.000504455	0.0056761
OsMH63_01G0707800	1.71216	-0.614155	13.7072	0.000213636	0.00297473
OsMH63_07G0287900	1.71189	1.79383	36.4005	1.61e-09	4.35e-07
OsMH63_02G0396800	1.71169	0.797505	27.0206	2.01e-07	1.8e-05
OsMH63_06G0484000	1.71053	2.44842	14.5088	0.000139504	0.00218644
OsMH63_02G0052000	1.70512	0.350836	6.87104	0.00876035	0.0484672
OsMH63_04G0534000	1.7045	-0.157389	13.3704	0.000255633	0.00340112
OsMH63_01G0069900	1.70222	2.59417	16.2433	5.57e-05	0.0011009
OsMH63_06G0035800	1.70141	4.40621	16.568	4.69e-05	0.000964563
OsMH63_02G0181500	1.70098	-0.817511	11.7649	0.000603569	0.00654319
OsMH63_05G0268200	1.70097	6.50789	31.4337	2.06e-08	3.1e-06
OsMH63_05G0268900	1.70022	0.00501449	7.00796	0.00811483	0.0459069
OsMH63_03G0520800	1.69883	2.9607	21.885	2.89e-06	0.000133129
OsMH63_04G0367600	1.6982	0.365758	12.8631	0.000335132	0.00417305
OsMH63_07G0382700	1.69187	7.58365	11.5598	0.000673937	0.00711725
OsMH63_03G0005900	1.69163	-0.898622	7.00162	0.00814359	0.0459828
OsMH63_03G0160400	1.68709	0.649268	12.2329	0.000469545	0.00538655
OsMH63_09G0286300	1.68642	0.690771	16.4347	5.04e-05	0.00102282
OsMH63_03G0100800	1.68605	4.22737	29.156	6.68e-08	7.86e-06
OsMH63_06G0329000	1.68212	5.27186	13.6151	0.000224372	0.00307574
OsMH63_11G0026300	1.6797	1.10275	17.4578	2.94e-05	0.000700734
OsMH63_04G0336000	1.6759	1.6512	13.6037	0.000225734	0.00308496
OsMH63_03G0305400	1.67348	-0.293931	14.3609	0.0001509	0.00230826
OsMH63_07G0467100	1.672	4.54277	20.0238	7.65e-06	0.000260478
OsMH63_06G0116600	1.67092	2.05649	19.4979	1.01e-05	0.000321272
OsMH63_09G0302500	1.66934	7.79663	45.6082	1.44e-11	1.12e-08
OsMH63_11G0095200	1.66845	-0.382657	7.68386	0.00557168	0.0347273
OsMH63_10G0367700	1.66779	3.70831	11.5582	0.000674499	0.00711971
OsMH63_01G0670900	1.66719	2.70743	24.4155	7.76e-07	5.02e-05
OsMH63_02G0567800	1.66665	-0.890816	7.92503	0.00487556	0.0314768
OsMH63_01G0664400	1.66599	2.8602	10.7062	0.00106774	0.0100466
OsMH63_12G0195000	1.66543	-0.476202	12.0751	0.000511009	0.00573495
OsMH63_05G0290900	1.66059	0.829924	11.9885	0.000535304	0.00594599
OsMH63_02G0581100	1.66007	2.56047	22.8093	1.79e-06	9.52e-05
OsMH63_05G0290400	1.65912	5.70086	22.263	2.38e-06	0.000114947
OsMH63_04G0521700	1.65266	1.64938	11.6075	0.000656846	0.00698101
OsMH63_01G0527600	1.64959	7.89612	41.5715	1.14e-10	5.59e-08
OsMH63_05G0381400	1.64922	0.874407	21.467	3.6e-06	0.000154699
OsMH63_11G0338700	1.64881	2.63033	18.6346	1.58e-05	0.000450614
OsMH63_03G0168200	1.64866	1.34038	22.382	2.23e-06	0.000110254
OsMH63_12G0273400	1.64464	4.26818	26.2089	3.06e-07	2.52e-05
OsMH63_04G0103200	1.6411	-0.0178151	7.04611	0.00794374	0.0451723
OsMH63_09G0370000	1.63933	5.01263	22.0932	2.6e-06	0.000122032
OsMH63_01G0064000	1.6366	3.6974	17.1334	3.48e-05	0.000773294
OsMH63_12G0259200	1.63255	1.15161	12.3088	0.000450826	0.00522186
OsMH63_04G0526600	1.63238	4.90661	33.4228	7.41e-09	1.49e-06
OsMH63_08G0026500	1.63112	-1.10187	8.10633	0.0044111	0.0292428
OsMH63_12G0322500	1.63088	1.5115	11.418	0.000727369	0.00753458
OsMH63_06G0333600	1.62969	0.722846	7.3015	0.00688972	0.040508
OsMH63_06G0478800	1.62847	-0.710762	8.02819	0.00460548	0.030183
OsMH63_07G0439800	1.62802	1.48165	11.485	0.000701614	0.00732737
OsMH63_09G0289400	1.62698	-0.342464	13.5743	0.000229307	0.00311984
OsMH63_03G0477500	1.62202	1.53561	10.1108	0.00147407	0.012756
OsMH63_01G0001600	1.61468	1.86116	13.6641	0.00021859	0.00301943
OsMH63_01G0510200	1.61306	0.0650841	18.5207	1.68e-05	0.000472156
OsMH63_03G0576500	1.6121	6.17215	7.1082	0.00767323	0.0438992
OsMH63_11G0262900	1.61173	2.82906	14.0711	0.000176029	0.00259196
OsMH63_04G0396400	1.6116	0.0616074	11.5634	0.000672613	0.0071102
OsMH63_02G0146500	1.6111	4.49365	34.1426	5.12e-09	1.12e-06
OsMH63_06G0163100	1.60772	3.95124	13.8094	0.000202322	0.0028605
OsMH63_08G0342200	1.60551	-1.21167	8.63877	0.00329084	0.0233933
OsMH63_09G0270300	1.60477	0.305753	8.01953	0.00462756	0.0303093
OsMH63_04G0311900	1.60462	-0.0844334	7.75653	0.00535187	0.0337079
OsMH63_01G0532200	1.60453	1.94095	29.5328	5.5e-08	6.69e-06
OsMH63_04G0336800	1.60388	-0.313095	13.7047	0.000213913	0.00297473
OsMH63_12G0053000	1.60347	-0.336459	8.17487	0.00424748	0.0284391
OsMH63_02G0065600	1.60197	3.71563	18.7823	1.47e-05	0.000427716
OsMH63_07G0199400	1.60056	2.04235	8.14067	0.00432833	0.0288644
OsMH63_02G0566100	1.59982	3.12026	18.1213	2.07e-05	0.000551542
OsMH63_08G0151800	1.59982	-1.1646	12.8191	0.00034309	0.00426109
OsMH63_02G0402800	1.59827	0.615923	29.1757	6.61e-08	7.82e-06
OsMH63_12G0006300	1.59771	2.55435	19.1822	1.19e-05	0.000362993
OsMH63_04G0373600	1.59328	-0.100561	12.1006	0.000504051	0.00567451
OsMH63_09G0383000	1.59246	2.62702	16.0089	6.3e-05	0.00119261
OsMH63_11G0093700	1.59222	3.45217	18.8464	1.42e-05	0.000416942
OsMH63_01G0226400	1.58812	-0.669447	8.95048	0.00277397	0.0206262
OsMH63_01G0174600	1.58556	1.07999	14.432	0.000145314	0.00223861
OsMH63_07G0358200	1.58397	0.514417	17.0397	3.66e-05	0.000804144
OsMH63_03G0106400	1.58275	3.88104	28.8722	7.73e-08	8.77e-06
OsMH63_03G0176700	1.58228	1.38287	8.24804	0.0040796	0.0275819
OsMH63_05G0143700	1.58135	2.52042	19.8238	8.49e-06	0.000282541
OsMH63_07G0344100	1.58103	1.76694	39.9334	2.63e-10	1.02e-07
OsMH63_04G0543900	1.57948	8.13162	9.51626	0.00203659	0.0162358
OsMH63_05G0330700	1.57856	4.62382	22.3823	2.23e-06	0.000110254
OsMH63_03G0164800	1.57681	-0.917558	6.85343	0.00884711	0.0488225
OsMH63_03G0190500	1.57365	2.67712	13.9623	0.000186511	0.00270441
OsMH63_01G0617200	1.57023	5.396	35.6689	2.34e-09	6.03e-07
OsMH63_06G0447000	1.56923	5.27978	15.2916	9.21e-05	0.00160401
OsMH63_04G0525500	1.5686	0.153739	10.0401	0.00153167	0.0130923
OsMH63_09G0374300	1.56582	2.05207	23.1943	1.46e-06	8.2e-05
OsMH63_04G0456800	1.56485	4.29224	22.7798	1.82e-06	9.6e-05
OsMH63_04G0360100	1.56465	1.46359	17.4342	2.97e-05	0.000704889
OsMH63_06G0475300	1.56224	6.79625	10.6637	0.00109261	0.0101789
OsMH63_04G0390300	1.56223	-0.00071874	18.331	1.86e-05	0.000508393
OsMH63_03G0572700	1.5622	3.04781	23.1439	1.5e-06	8.37e-05
OsMH63_12G0138500	1.56124	1.80368	14.9042	0.000113114	0.00187026
OsMH63_03G0360700	1.55935	-0.248027	13.6545	0.000219709	0.00302729
OsMH63_08G0280000	1.55926	1.61886	8.40001	0.00375219	0.0258665
OsMH63_04G0229300	1.55922	0.852182	16.8341	4.08e-05	0.000874851
OsMH63_04G0076200	1.55875	0.886397	13.6854	0.000216127	0.00299892
OsMH63_07G0249600	1.55702	0.697726	11.9397	0.000549502	0.00606637
OsMH63_07G0000700	1.55483	2.73639	31.2612	2.26e-08	3.29e-06
OsMH63_01G0016200	1.55191	-0.109745	12.0661	0.000513467	0.00575657
OsMH63_01G0251600	1.54739	0.993011	13.8383	0.000199232	0.00283644
OsMH63_08G0367700	1.54587	1.27519	13.9725	0.000185506	0.00269487
OsMH63_03G0492100	1.54481	2.02263	18.8648	1.4e-05	0.000415204
OsMH63_01G0055700	1.54455	5.26653	9.72916	0.00181367	0.0149189
OsMH63_01G0533100	1.54427	-0.911358	6.99209	0.00818708	0.0461471
OsMH63_06G0321000	1.5426	1.26341	8.91947	0.00282147	0.0208648
OsMH63_04G0328200	1.53947	3.14429	21.9869	2.75e-06	0.000127874
OsMH63_06G0482800	1.53722	1.70109	12.2061	0.000476341	0.00543888
OsMH63_05G0446400	1.53613	3.17603	39.3529	3.54e-10	1.34e-07
OsMH63_09G0089300	1.53516	5.08297	36.4209	1.59e-09	4.35e-07
OsMH63_01G0410100	1.53429	0.785765	10.0728	0.00150474	0.0129469
OsMH63_06G0112200	1.53269	2.12736	17.0256	3.69e-05	0.000808498
OsMH63_08G0439500	1.532	0.0820011	19.324	1.1e-05	0.000346282
OsMH63_07G0385900	1.52645	5.52533	10.8847	0.000969634	0.00932191
OsMH63_03G0000200	1.52484	0.809745	6.83807	0.00892353	0.0491691
OsMH63_10G0237000	1.52448	0.220011	13.7042	0.000213972	0.00297473
OsMH63_03G0473100	1.52188	3.71123	13.3063	0.000264515	0.0034808
OsMH63_10G0334700	1.52001	3.31273	16.0722	6.1e-05	0.00116979
OsMH63_03G0104600	1.51756	0.997721	13.5755	0.000229154	0.00311984
OsMH63_12G0021500	1.51618	0.64798	17.1549	3.45e-05	0.000768498
OsMH63_03G0414300	1.51535	2.11441	16.0325	6.23e-05	0.00118416
OsMH63_03G0494400	1.51463	0.403658	9.49345	0.00206207	0.0163728
OsMH63_11G0025100	1.51269	2.38196	21.2665	4e-06	0.000165835
OsMH63_03G0185500	1.51037	-0.00654491	16.3029	5.4e-05	0.00107565
OsMH63_07G0427700	1.50976	2.11304	19.6822	9.15e-06	0.000298766
OsMH63_10G0278100	1.5073	1.12448	21.06	4.45e-06	0.000177888
OsMH63_04G0302700	1.50602	3.21938	29.6366	5.21e-08	6.38e-06
OsMH63_03G0565500	1.50103	0.317898	10.6042	0.00112829	0.0104261
OsMH63_11G0329800	1.49956	-0.398041	10.6371	0.00110844	0.0102866
OsMH63_03G0017500	1.49824	3.76771	26.2301	3.03e-07	2.51e-05
OsMH63_11G0013100	1.49823	0.210827	10.389	0.00126771	0.0114017
OsMH63_03G0601000	1.49752	-0.75428	13.5064	0.000237746	0.00320646
OsMH63_05G0440100	1.49443	1.06525	13.4899	0.000239853	0.00322884
OsMH63_01G0481100	1.4935	-0.999144	7.62917	0.00574318	0.0355319
OsMH63_05G0333800	1.48939	-0.740169	11.1107	0.000858323	0.00846983
OsMH63_03G0564300	1.48867	-0.230532	12.043	0.000519881	0.00581044
OsMH63_08G0439900	1.48419	2.73668	11.3394	0.000758793	0.00776356
OsMH63_02G0479500	1.48396	-0.147301	13.6456	0.000220759	0.00303626
OsMH63_02G0576500	1.48017	7.86396	16.2579	5.53e-05	0.00109547
OsMH63_01G0599100	1.47837	4.25028	65.5023	5.8e-16	2.1e-12
OsMH63_09G0285400	1.4755	1.0934	9.03098	0.00265442	0.0199496
OsMH63_05G0200500	1.46944	1.06655	11.8275	0.000583628	0.00637809
OsMH63_04G0465200	1.46918	4.01633	32.626	1.12e-08	2.03e-06
OsMH63_06G0438800	1.46747	0.0693423	10.0724	0.00150509	0.0129469
OsMH63_04G0269500	1.46564	0.286929	11.0274	0.000897774	0.00877006
OsMH63_05G0045100	1.46499	4.03646	18.7687	1.48e-05	0.00042962
OsMH63_06G0373000	1.4644	1.29288	20.3539	6.44e-06	0.000228908
OsMH63_03G0162800	1.46435	2.74282	16.2326	5.6e-05	0.00110511
OsMH63_07G0472600	1.46088	3.42015	26.8567	2.19e-07	1.94e-05
OsMH63_01G0502400	1.45978	-0.837243	9.54016	0.00201024	0.0160908
OsMH63_03G0128600	1.4564	0.985696	11.3348	0.000760679	0.00777551
OsMH63_01G0076400	1.45558	1.33565	12.3146	0.000449426	0.00520844
OsMH63_07G0370000	1.45238	2.82991	12.6176	0.000382126	0.00461362
OsMH63_07G0190600	1.45108	6.37701	15.2207	9.56e-05	0.00164553
OsMH63_12G0320100	1.45098	1.58892	15.1932	9.71e-05	0.00166178
OsMH63_06G0132500	1.44823	6.53578	15.5598	7.99e-05	0.00143092
OsMH63_01G0390900	1.44759	3.89042	16.5776	4.67e-05	0.000962267
OsMH63_07G0421700	1.44266	5.2471	44.4243	2.64e-11	1.85e-08
OsMH63_01G0231400	1.44175	1.59388	11.448	0.000715711	0.00744587
OsMH63_10G0205800	1.44026	1.81017	11.9942	0.00053365	0.00593066
OsMH63_02G0063200	1.43929	0.259933	11.3216	0.000766118	0.00781267
OsMH63_05G0025700	1.43867	-0.166178	16.5861	4.65e-05	0.000959965
OsMH63_03G0283600	1.43783	4.03472	21.0178	4.55e-06	0.00018055
OsMH63_03G0426400	1.43678	0.668132	7.43857	0.00638406	0.0383681
OsMH63_07G0164500	1.43598	1.13356	7.40395	0.00650808	0.0389112
OsMH63_04G0388100	1.43501	4.05961	25.4111	4.63e-07	3.48e-05
OsMH63_06G0051900	1.43495	0.945009	8.84073	0.00294581	0.0215489
OsMH63_11G0007700	1.43413	-1.12583	6.98031	0.00824114	0.046324
OsMH63_07G0346100	1.43244	2.98903	34.1362	5.14e-09	1.12e-06
OsMH63_03G0564700	1.43038	0.928823	9.53517	0.00201571	0.0161108
OsMH63_01G0599400	1.42899	-0.4925	7.0761	0.00781191	0.044563
OsMH63_05G0014500	1.42898	0.284275	10.0774	0.00150103	0.0129273
OsMH63_07G0407400	1.42802	5.86902	13.7078	0.00021357	0.00297473
OsMH63_04G0438300	1.42692	-0.750264	8.78454	0.00303794	0.0220589
OsMH63_04G0411200	1.42648	3.90232	38.7733	4.76e-10	1.61e-07
OsMH63_02G0395300	1.42484	0.246299	7.00553	0.00812582	0.045948
OsMH63_02G0402900	1.42471	-0.0119394	13.4008	0.000251522	0.00335673
OsMH63_01G0615800	1.42178	-0.107845	7.34715	0.00671693	0.0398054
OsMH63_04G0097600	1.42157	-0.259149	8.0339	0.00459099	0.0301336
OsMH63_09G0011000	1.41708	1.04864	15.3046	9.15e-05	0.0015943
OsMH63_01G0604600	1.41604	1.40891	10.267	0.00135429	0.0119632
OsMH63_03G0544500	1.41476	2.2034	14.6598	0.000128764	0.00206136
OsMH63_08G0391300	1.41295	0.216714	8.54365	0.00346729	0.0243678
OsMH63_04G0442000	1.41117	4.61341	10.9039	0.000959643	0.00926286
OsMH63_09G0049900	1.41067	2.9513	14.3583	0.000151109	0.00230982
OsMH63_05G0243500	1.40847	4.56114	11.8318	0.000582291	0.0063667
OsMH63_10G0353000	1.40655	1.8587	12.6779	0.000370002	0.00449636
OsMH63_12G0305400	1.40581	3.05526	13.1042	0.000294641	0.0037965
OsMH63_01G0683100	1.4056	5.01935	14.9233	0.00011197	0.00185828
OsMH63_08G0445500	1.40302	3.88526	13.1889	0.000281609	0.00366345
OsMH63_05G0035500	1.40128	3.06359	13.0778	0.00029881	0.00383198
OsMH63_10G0061000	1.40092	-1.02134	6.83398	0.00894397	0.0492066
OsMH63_12G0020400	1.40048	3.6944	17.5423	2.81e-05	0.000678338
OsMH63_01G0438700	1.39971	3.40254	40.8249	1.66e-10	7.36e-08
OsMH63_03G0475600	1.39864	2.28275	13.3366	0.000260277	0.00343547
OsMH63_02G0416800	1.39713	1.34914	14.7405	0.000123369	0.00199714
OsMH63_10G0335900	1.39347	-0.235685	10.549	0.00116253	0.0106703
OsMH63_09G0363800	1.39252	2.31455	14.625	0.000131165	0.00209361
OsMH63_03G0424900	1.3923	5.12519	26.0434	3.34e-07	2.66e-05
OsMH63_01G0704500	1.39067	6.2261	14.5926	0.000133439	0.00211898
OsMH63_12G0369500	1.38604	1.922	10.6719	0.00108773	0.0101553
OsMH63_01G0032000	1.38603	6.79563	11.6949	0.000626713	0.00674144
OsMH63_06G0166200	1.3849	2.8044	18.288	1.9e-05	0.0005161
OsMH63_03G0458900	1.38385	-0.593165	9.66917	0.00187386	0.0152585
OsMH63_12G0356700	1.3784	-0.349227	9.25682	0.0023462	0.0181755
OsMH63_10G0248200	1.37777	3.61992	17.5336	2.82e-05	0.000680102
OsMH63_02G0408000	1.37701	0.983211	12.5193	0.000402775	0.0047961
OsMH63_02G0407800	1.3768	-0.521341	8.98524	0.0027217	0.0203213
OsMH63_01G0404100	1.37275	4.84126	30.5137	3.32e-08	4.49e-06
OsMH63_10G0048000	1.37227	1.85227	28.3358	1.02e-07	1.11e-05
OsMH63_11G0002100	1.37165	1.9793	14.6603	0.000128727	0.00206136
OsMH63_07G0027100	1.37105	1.78116	20.0776	7.44e-06	0.000254454
OsMH63_04G0506600	1.37082	4.91099	29.0416	7.08e-08	8.23e-06
OsMH63_05G0423100	1.36885	8.44274	16.0474	6.18e-05	0.00117815
OsMH63_01G0027400	1.36873	4.6269	14.1656	0.000167401	0.00249032
OsMH63_02G0001800	1.3648	0.418761	7.11354	0.00765038	0.0438139
OsMH63_08G0000700	1.36381	2.86977	18.5087	1.69e-05	0.000473306
OsMH63_12G0304300	1.36346	3.62151	13.1499	0.000287533	0.00372931
OsMH63_05G0049900	1.36221	5.3471	32.6073	1.13e-08	2.04e-06
OsMH63_06G0483700	1.36199	7.04116	26.0926	3.25e-07	2.6e-05
OsMH63_01G0620900	1.36161	0.697938	15.1429	9.97e-05	0.00170127
OsMH63_06G0023200	1.36038	2.42005	15.5067	8.22e-05	0.0014644
OsMH63_04G0085300	1.35933	2.48219	12.9463	0.000320558	0.00403914
OsMH63_03G0063900	1.3577	1.96329	11.6495	0.000642197	0.00686235
OsMH63_11G0006700	1.35744	2.59694	9.08047	0.00258354	0.0195458
OsMH63_10G0125400	1.35743	1.06425	7.5839	0.00588918	0.0360627
OsMH63_04G0469800	1.35696	1.04275	12.4366	0.000421002	0.00495592
OsMH63_04G0289900	1.35654	1.90607	11.5261	0.000686271	0.00720884
OsMH63_02G0119300	1.35642	-0.14699	10.0658	0.00151046	0.0129879
OsMH63_07G0344400	1.35637	2.83303	32.1204	1.45e-08	2.41e-06
OsMH63_03G0179700	1.35443	-0.716686	7.67782	0.00559037	0.0347852
OsMH63_03G0012500	1.35253	3.05477	13.9467	0.000188063	0.00271925
OsMH63_03G0459500	1.35052	3.5353	14.6002	0.000132899	0.00211209
OsMH63_05G0301100	1.35003	2.29014	37.0257	1.17e-09	3.46e-07
OsMH63_05G0278200	1.34659	-0.441368	10.946	0.000938083	0.00907903
OsMH63_07G0155800	1.34496	8.65849	15.3635	8.87e-05	0.00155663
OsMH63_05G0089100	1.34431	5.22548	7.52503	0.00608475	0.0369486
OsMH63_03G0099500	1.34206	0.46616	16.0936	6.03e-05	0.00115869
OsMH63_12G0037800	1.34168	1.07389	22.9672	1.65e-06	9.01e-05
OsMH63_12G0041300	1.3415	3.96123	55.4595	9.54e-14	1.96e-10
OsMH63_02G0002000	1.33747	3.78464	7.18003	0.00737197	0.0425238
OsMH63_08G0386700	1.33578	4.99906	28.0322	1.19e-07	1.24e-05
OsMH63_02G0156800	1.33564	1.17551	14.5529	0.000136277	0.00215142
OsMH63_12G0298600	1.33474	3.8977	17.195	3.37e-05	0.000758545
OsMH63_02G0464000	1.33415	3.5353	8.27558	0.00401818	0.0272491
OsMH63_02G0246600	1.334	1.0817	9.10636	0.00254723	0.0193725
OsMH63_01G0584500	1.33046	1.06067	8.91355	0.00283062	0.0209253
OsMH63_07G0003600	1.32995	2.62486	16.5717	4.68e-05	0.000963605
OsMH63_07G0440900	1.32602	2.12067	7.86601	0.00503727	0.0322994
OsMH63_07G0257900	1.3248	1.7649	10.629	0.00111327	0.0103049
OsMH63_09G0314600	1.32156	0.655362	16.4318	5.04e-05	0.00102282
OsMH63_05G0459000	1.31736	3.13656	22.3648	2.25e-06	0.000110994
OsMH63_02G0521100	1.31717	4.87237	8.87512	0.00289083	0.0212544
OsMH63_01G0213300	1.31682	6.42956	15.4823	8.33e-05	0.00147857
OsMH63_01G0048500	1.31613	0.401815	9.30687	0.00228296	0.017803
OsMH63_05G0012900	1.31008	3.59143	18.4129	1.78e-05	0.000490731
OsMH63_11G0029500	1.30625	7.84215	14.1626	0.000167674	0.00249229
OsMH63_06G0125700	1.30403	1.01724	10.9739	0.000924031	0.00897463
OsMH63_01G0633800	1.3039	0.275642	7.61097	0.00580142	0.0357696
OsMH63_10G0262300	1.30386	2.06156	14.2252	0.000162182	0.0024409
OsMH63_09G0292100	1.30355	4.1291	13.4415	0.000246115	0.0032988
OsMH63_05G0455800	1.30328	1.94213	12.0366	0.000521647	0.00582416
OsMH63_01G0343300	1.29993	4.42012	16.4786	4.92e-05	0.00100446
OsMH63_12G0366300	1.29804	2.95656	29.6447	5.19e-08	6.38e-06
OsMH63_07G0334500	1.29759	1.50683	14.7555	0.000122391	0.00198725
OsMH63_12G0014200	1.29706	0.790416	11.9464	0.000547534	0.00605081
OsMH63_05G0446100	1.29673	1.12275	15.5638	7.98e-05	0.00143026
OsMH63_10G0185400	1.296	-0.378514	7.4212	0.00644599	0.0386867
OsMH63_01G0311400	1.29178	3.02306	10.7224	0.00105844	0.00997212
OsMH63_07G0157900	1.29011	2.64889	12.9553	0.000319023	0.00402214
OsMH63_04G0265700	1.28876	3.09497	19.9263	8.05e-06	0.000269439
OsMH63_12G0266800	1.28851	0.0956284	8.71594	0.00315439	0.0226689
OsMH63_03G0147200	1.28656	1.52995	10.2569	0.00136174	0.0119928
OsMH63_02G0367800	1.28602	0.260153	13.9261	0.000190136	0.00273644
OsMH63_01G0069800	1.28493	-0.14658	13.614	0.000224503	0.00307574
OsMH63_12G0244800	1.28438	1.39919	7.77288	0.00530363	0.0335113
OsMH63_01G0681200	1.28415	5.2422	31.2184	2.31e-08	3.31e-06
OsMH63_09G0220900	1.28391	2.41639	12.7822	0.00034994	0.00431646
OsMH63_10G0349800	1.28331	7.68392	21.9662	2.77e-06	0.00012898
OsMH63_06G0406400	1.28215	-0.93238	7.07533	0.00781524	0.0445703
OsMH63_12G0086000	1.27938	2.69392	22.7239	1.87e-06	9.69e-05
OsMH63_04G0465900	1.27538	0.0062086	10.5231	0.00117891	0.0107834
OsMH63_03G0513200	1.27299	4.04752	25.2852	4.94e-07	3.62e-05
OsMH63_01G0595300	1.27268	1.42918	19.6214	9.44e-06	0.000305191
OsMH63_10G0351900	1.27136	2.96372	11.0372	0.000893035	0.00873674
OsMH63_03G0434900	1.2709	1.53681	8.76016	0.00307882	0.0222309
OsMH63_02G0513100	1.26923	2.42066	17.3115	3.17e-05	0.000733386
OsMH63_06G0247300	1.26921	1.26143	8.6043	0.00335369	0.0237778
OsMH63_04G0126900	1.26851	1.19676	10.5198	0.00118103	0.0107983
OsMH63_11G0282300	1.2662	2.6438	23.973	9.77e-07	5.98e-05
OsMH63_04G0077900	1.26342	0.360275	11.5282	0.00068548	0.00720752
OsMH63_04G0379400	1.26338	2.81973	21.0861	4.39e-06	0.000176878
OsMH63_02G0567700	1.26145	4.48135	15.1743	9.8e-05	0.00167713
OsMH63_10G0308100	1.26022	2.42027	27.6931	1.42e-07	1.39e-05
OsMH63_07G0060400	1.25927	2.20119	10.3632	0.00128551	0.0115011
OsMH63_08G0286600	1.25846	3.80528	21.6089	3.34e-06	0.000148381
OsMH63_01G0208700	1.2582	1.21661	7.77032	0.00531116	0.033549
OsMH63_03G0056200	1.25705	6.41764	22.1656	2.5e-06	0.000119063
OsMH63_08G0384200	1.25662	-0.747319	8.49552	0.00356021	0.0248195
OsMH63_07G0294500	1.25636	1.55279	10.5113	0.00118648	0.0108344
OsMH63_08G0142600	1.25603	2.27901	18.2421	1.95e-05	0.00052604
OsMH63_06G0385700	1.2558	8.22979	8.47911	0.00359248	0.0249641
OsMH63_05G0465600	1.25439	1.21406	17.5473	2.8e-05	0.000677483
OsMH63_04G0494900	1.25215	4.81727	17.9047	2.32e-05	0.00059708
OsMH63_01G0022400	1.25159	0.521929	8.76001	0.00307907	0.0222309
OsMH63_01G0110000	1.25143	0.473764	13.961	0.000186642	0.00270441
OsMH63_05G0128200	1.25086	3.13779	13.5672	0.000230173	0.00312573
OsMH63_03G0568300	1.25077	-0.14471	9.61154	0.00193359	0.0156041
OsMH63_06G0469200	1.25048	6.00466	15.4935	8.28e-05	0.00147227
OsMH63_04G0328600	1.24887	0.664666	12.9795	0.000314928	0.00398909
OsMH63_02G0471900	1.24818	1.1202	16.0293	6.24e-05	0.00118416
OsMH63_02G0468800	1.24782	4.41371	26.8371	2.21e-07	1.95e-05
OsMH63_12G0272500	1.24658	4.95064	8.88181	0.00288026	0.0211982
OsMH63_06G0478700	1.2457	2.5848	20.5766	5.73e-06	0.000211045
OsMH63_12G0235200	1.24519	1.21579	8.65366	0.00326405	0.0232793
OsMH63_02G0118800	1.24518	1.45474	6.90519	0.00859458	0.0477742
OsMH63_09G0316600	1.2434	-0.073812	11.2562	0.000793565	0.00802082
OsMH63_02G0419500	1.24226	2.80603	29.77	4.86e-08	6.09e-06
OsMH63_11G0091200	1.24153	8.31901	25.546	4.32e-07	3.31e-05
OsMH63_10G0359300	1.23875	1.25751	9.3047	0.00228567	0.0178149
OsMH63_03G0401800	1.23861	1.92148	17.1426	3.47e-05	0.000772715
OsMH63_08G0205900	1.23861	2.54375	14.4494	0.00014398	0.00222598
OsMH63_09G0235500	1.23521	0.456258	14.731	0.000123994	0.00200277
OsMH63_01G0012200	1.23452	0.663959	9.24961	0.00235545	0.0182406
OsMH63_02G0425400	1.23452	4.45542	25.7309	3.92e-07	3.06e-05
OsMH63_12G0309900	1.23433	0.962651	9.85848	0.00169051	0.01413
OsMH63_01G0137800	1.23323	5.25447	19.7063	9.03e-06	0.000296353
OsMH63_07G0147100	1.23279	0.272038	11.5085	0.000692776	0.00725605
OsMH63_06G0279600	1.23255	4.67271	11.4858	0.000701295	0.00732737
OsMH63_01G0048400	1.23211	3.62045	17.5174	2.85e-05	0.000685158
OsMH63_07G0027200	1.23081	1.24916	14.3795	0.00014942	0.00228885
OsMH63_12G0024900	1.22963	7.98992	13.8306	0.000200052	0.00284139
OsMH63_03G0026000	1.22627	4.06579	22.4261	2.18e-06	0.000109743
OsMH63_09G0347900	1.22627	6.45843	12.327	0.000446455	0.00518233
OsMH63_01G0052000	1.22596	5.61282	21.3063	3.91e-06	0.000164202
OsMH63_03G0200000	1.2258	2.19249	9.91295	0.0016412	0.0138105
OsMH63_07G0073700	1.22392	4.33523	13.8461	0.000198403	0.00283097
OsMH63_01G0657400	1.22391	1.2838	14.9286	0.000111657	0.00185581
OsMH63_11G0117800	1.22384	1.54395	17.3178	3.16e-05	0.000733195
OsMH63_03G0450400	1.22365	4.60118	21.7927	3.04e-06	0.000138219
OsMH63_05G0362100	1.22268	4.27615	14.6001	0.000132907	0.00211209
OsMH63_04G0365500	1.22121	0.428369	8.86849	0.00290136	0.0213173
OsMH63_05G0331300	1.22	-0.107833	8.3597	0.00383634	0.0263459
OsMH63_02G0519700	1.21998	0.474496	13.4401	0.000246303	0.00329928
OsMH63_02G0531800	1.21878	2.5781	8.67011	0.00323472	0.0231235
OsMH63_02G0529000	1.21876	2.58834	6.92338	0.00850759	0.0474445
OsMH63_09G0336200	1.21492	1.14524	14.8609	0.000115739	0.00190206
OsMH63_11G0177700	1.21438	3.532	8.56428	0.00342823	0.0241505
OsMH63_11G0027900	1.21394	0.382184	6.82267	0.00900079	0.0494139
OsMH63_05G0436800	1.21173	4.33557	12.2214	0.000472446	0.00540865
OsMH63_12G0264300	1.2116	3.88665	17.1353	3.48e-05	0.000773294
OsMH63_02G0520800	1.21022	5.19886	16.1827	5.75e-05	0.00112764
OsMH63_07G0395600	1.20994	2.60391	12.5163	0.000403414	0.00479976
OsMH63_01G0008100	1.20728	1.7706	9.07226	0.00259517	0.0196063
OsMH63_12G0287100	1.20624	-0.742565	7.90011	0.00494317	0.0317901
OsMH63_01G0544400	1.20556	1.58309	10.535	0.00117134	0.0107323
OsMH63_02G0395900	1.20543	4.83906	9.79457	0.00175028	0.0145365
OsMH63_02G0031200	1.20515	4.47899	11.6203	0.000652359	0.00694559
OsMH63_04G0030600	1.20437	3.66901	12.812	0.000344409	0.00427012
OsMH63_01G0428200	1.20431	4.03875	13.813	0.000201939	0.00285695
OsMH63_01G0090300	1.20283	11.456	24.5684	7.17e-07	4.78e-05
OsMH63_04G0391700	1.20247	3.41332	7.69745	0.00552988	0.0345179
OsMH63_03G0058800	1.20051	0.31978	10.8609	0.000982155	0.00941721
OsMH63_06G0090800	1.19998	3.90704	13.1304	0.000290548	0.00375942
OsMH63_11G0131900	1.19947	-0.24045	11.641	0.000645152	0.00688714
OsMH63_10G0295400	1.19819	2.12777	8.5263	0.00350051	0.0245296
OsMH63_06G0377400	1.19695	2.0397	8.58486	0.0033897	0.0239781
OsMH63_03G0070000	1.19662	4.00815	13.5263	0.000235243	0.00318659
OsMH63_03G0451300	1.19637	7.25177	35.3206	2.8e-09	6.81e-07
OsMH63_10G0129700	1.19614	1.12905	7.43691	0.00638997	0.038393
OsMH63_08G0287900	1.19236	2.11604	6.92635	0.00849347	0.0474268
OsMH63_07G0475900	1.19039	2.5029	8.23193	0.00411597	0.0277473
OsMH63_03G0179500	1.18971	2.39289	12.9929	0.000312668	0.00396511
OsMH63_07G0081900	1.18762	3.73872	8.89186	0.00286445	0.0211321
OsMH63_06G0030400	1.18663	3.12477	28.1377	1.13e-07	1.2e-05
OsMH63_03G0601300	1.18648	2.45641	6.84506	0.00888865	0.0490268
OsMH63_01G0497000	1.18563	3.05268	12.965	0.000317376	0.00400837
OsMH63_03G0536300	1.18521	1.01379	10.6562	0.00109702	0.0102112
OsMH63_01G0678300	1.18487	0.0556208	10.9732	0.000924395	0.00897463
OsMH63_04G0500900	1.18054	5.71042	11.5454	0.000679155	0.0071584
OsMH63_11G0406500	1.17876	0.639274	14.3412	0.000152487	0.00232597
OsMH63_04G0477300	1.17824	1.27239	11.7907	0.000595283	0.00647215
OsMH63_12G0280200	1.17786	0.766519	8.44281	0.0036649	0.0253869
OsMH63_05G0425800	1.1774	0.200986	11.021	0.000900871	0.00878958
OsMH63_02G0141500	1.17529	0.44915	7.58534	0.0058845	0.0360561
OsMH63_03G0067900	1.17295	1.88063	7.11263	0.00765428	0.0438139
OsMH63_08G0393200	1.17071	4.85389	14.1907	0.000165184	0.00246242
OsMH63_01G0620800	1.17054	3.47011	25.2299	5.09e-07	3.71e-05
OsMH63_03G0192100	1.16912	2.76568	8.21714	0.00414965	0.0279395
OsMH63_03G0118300	1.16769	1.99266	10.6185	0.00111961	0.0103503
OsMH63_04G0004200	1.1674	4.52779	14.3136	0.000154741	0.00235372
OsMH63_11G0262400	1.16565	4.68929	8.77383	0.00305584	0.0221369
OsMH63_01G0154000	1.16546	0.780466	14.9892	0.000108131	0.00181064
OsMH63_05G0382200	1.16444	2.52842	8.87983	0.00288339	0.0212141
OsMH63_09G0210400	1.16421	-0.272914	7.49349	0.00619224	0.037423
OsMH63_04G0518000	1.16321	2.46891	8.24127	0.00409485	0.0276566
OsMH63_04G0397600	1.16063	3.66006	12.7536	0.000355327	0.00436303
OsMH63_01G0662200	1.15932	3.47384	24.9508	5.88e-07	4.08e-05
OsMH63_08G0427200	1.15929	1.39219	7.25907	0.00705437	0.0411521
OsMH63_01G0490500	1.15878	4.58055	11.3755	0.000744207	0.00765047
OsMH63_12G0113000	1.15487	2.56746	10.5244	0.0011781	0.0107821
OsMH63_07G0079500	1.15083	5.28427	18.2769	1.91e-05	0.000518454
OsMH63_09G0204700	1.15057	0.133918	9.62703	0.00191735	0.0155135
OsMH63_01G0047400	1.15051	6.02204	10.6389	0.00110733	0.0102817
OsMH63_02G0555900	1.15012	4.26179	15.3835	8.78e-05	0.00154153
OsMH63_01G0192800	1.14883	6.01186	11.9854	0.000536179	0.00595266
OsMH63_04G0379700	1.14867	1.25877	11.7708	0.000601656	0.00652899
OsMH63_02G0053800	1.14748	2.72073	13.736	0.000210386	0.00294568
OsMH63_04G0371600	1.14602	3.26754	14.968	0.000109351	0.00182193
OsMH63_03G0577100	1.14562	5.42716	13.5342	0.000234252	0.00317515
OsMH63_03G0170000	1.14473	2.88081	20.896	4.85e-06	0.000188566
OsMH63_01G0531600	1.14368	2.88213	18.0954	2.1e-05	0.000556352
OsMH63_04G0417300	1.14257	4.71251	16.8952	3.95e-05	0.000853039
OsMH63_07G0346800	1.14043	3.02149	19.3147	1.11e-05	0.00034746
OsMH63_08G0081000	1.13942	0.133515	9.29249	0.00230095	0.0179041
OsMH63_09G0169900	1.13735	1.99665	21.5397	3.47e-06	0.000152555
OsMH63_08G0318500	1.13705	4.21511	31.2251	2.3e-08	3.31e-06
OsMH63_04G0508800	1.13696	2.16465	11.1539	0.00083854	0.00833047
OsMH63_04G0401600	1.1354	3.40434	17.5406	2.81e-05	0.000678338
OsMH63_01G0031900	1.13534	1.56768	8.33909	0.0038801	0.02655
OsMH63_03G0536000	1.13321	2.89841	14.9666	0.000109433	0.00182193
OsMH63_08G0249700	1.13219	0.46493	7.59289	0.00585989	0.0359768
OsMH63_03G0413500	1.13176	1.24467	8.22079	0.00414132	0.0279008
OsMH63_06G0074800	1.12847	2.7679	11.6648	0.000636921	0.00681607
OsMH63_01G0690400	1.1262	3.64358	29.9407	4.45e-08	5.74e-06
OsMH63_04G0365000	1.1256	2.22086	8.74542	0.00310381	0.02236
OsMH63_01G0171500	1.12302	1.52065	11.4158	0.000728233	0.00753632
OsMH63_02G0398600	1.12214	3.14913	7.32288	0.00680824	0.0401488
OsMH63_05G0215100	1.1221	6.36471	27.2567	1.78e-07	1.66e-05
OsMH63_08G0406600	1.12145	4.04575	21.6592	3.26e-06	0.000145435
OsMH63_05G0372900	1.12112	2.21856	15.773	7.14e-05	0.0013121
OsMH63_04G0443800	1.11968	3.34149	12.531	0.000400246	0.00477602
OsMH63_05G0393100	1.11872	2.18171	9.75315	0.00179016	0.014777
OsMH63_01G0584300	1.11628	3.76128	22.9358	1.68e-06	9.09e-05
OsMH63_07G0048900	1.11487	1.37083	9.45226	0.00210889	0.0166954
OsMH63_06G0175300	1.11288	2.85132	8.3856	0.00378205	0.0260413
OsMH63_01G0446000	1.11244	1.92552	18.733	1.5e-05	0.000436047
OsMH63_01G0491000	1.11087	0.136628	12.9956	0.000312231	0.00396421
OsMH63_04G0383500	1.11006	1.80765	11.5163	0.000689902	0.00723646
OsMH63_09G0091300	1.1069	1.61518	15.785	7.1e-05	0.00130701
OsMH63_12G0083800	1.10675	0.428808	7.01292	0.00809238	0.045849
OsMH63_12G0194300	1.10608	1.77217	7.6651	0.00562993	0.0349749
OsMH63_04G0388700	1.1058	4.04289	6.91816	0.00853245	0.0475342
OsMH63_05G0124600	1.10553	3.92301	10.503	0.00119178	0.010869
OsMH63_02G0108900	1.10487	2.9144	12.2017	0.000477455	0.00544115
OsMH63_10G0063700	1.10254	3.2773	10.5897	0.0011372	0.0104905
OsMH63_01G0007500	1.10111	2.3618	12.5206	0.000402483	0.0047961
OsMH63_11G0346200	1.10055	8.65408	21.0815	4.4e-06	0.000176878
OsMH63_03G0235000	1.10032	3.08641	21.5185	3.5e-06	0.00015272
OsMH63_12G0348600	1.09986	3.6336	11.0108	0.00090583	0.00882207
OsMH63_05G0275700	1.0995	0.61776	7.81343	0.00518594	0.0329696
OsMH63_01G0235100	1.09573	6.51569	13.4452	0.000245639	0.00329566
OsMH63_05G0158400	1.09443	2.22242	18.3425	1.85e-05	0.000505984
OsMH63_05G0359300	1.09399	1.14651	13.2689	0.00026985	0.0035381
OsMH63_06G0440100	1.09396	4.68433	18.6813	1.54e-05	0.000443807
OsMH63_01G0133700	1.09252	5.0443	18.8569	1.41e-05	0.000415747
OsMH63_06G0049700	1.09249	8.21962	10.3003	0.00133008	0.0118023
OsMH63_02G0395200	1.0906	7.01098	17.9549	2.26e-05	0.000588871
OsMH63_03G0529800	1.09001	4.18622	13.4912	0.000239679	0.00322851
OsMH63_11G0133700	1.08674	2.64973	7.93432	0.0048506	0.0313717
OsMH63_03G0144500	1.08658	0.25749	7.68136	0.00557941	0.034757
OsMH63_01G0015700	1.08575	3.06931	9.52201	0.00203022	0.0162029
OsMH63_10G0098800	1.08239	2.12837	10.3445	0.00129863	0.0115946
OsMH63_04G0357600	1.08087	5.09665	16.3576	5.24e-05	0.00105575
OsMH63_05G0417900	1.07933	0.885827	14.1156	0.000171913	0.00253827
OsMH63_11G0017100	1.07914	1.06418	7.41512	0.0064678	0.0387322
OsMH63_03G0439700	1.07801	3.15519	14.4751	0.000142028	0.00221319
OsMH63_04G0417200	1.0779	3.86931	20.4375	6.16e-06	0.000221676
OsMH63_07G0311100	1.07714	4.75742	14.4463	0.000144213	0.002228
OsMH63_10G0359500	1.07259	2.05802	9.25856	0.00234397	0.0181713
OsMH63_01G0492600	1.07067	2.3223	14.4438	0.000144404	0.00222936
OsMH63_03G0157400	1.07064	1.58011	15.0923	0.000102379	0.00174197
OsMH63_08G0444600	1.06769	2.93551	14.2308	0.000161701	0.00243564
OsMH63_08G0446900	1.06274	5.68678	13.6958	0.000214934	0.00298619
OsMH63_01G0668000	1.06178	4.01163	14.7696	0.000121481	0.00197419
OsMH63_04G0479000	1.0615	2.33228	10.2887	0.00133844	0.0118523
OsMH63_01G0618800	1.05956	3.70931	29.9832	4.36e-08	5.68e-06
OsMH63_10G0320500	1.05862	2.16041	22.9029	1.7e-06	9.21e-05
OsMH63_09G0169800	1.05843	4.4393	15.2885	9.23e-05	0.00160541
OsMH63_04G0301200	1.05839	1.60212	12.7173	0.000362297	0.00442306
OsMH63_05G0255800	1.05816	3.1738	13.0518	0.000302997	0.00386093
OsMH63_01G0111300	1.05814	2.61928	9.60028	0.00194548	0.0156763
OsMH63_04G0362800	1.05782	2.01821	11.4827	0.000702472	0.00733279
OsMH63_01G0628900	1.05731	0.646199	8.52159	0.00350958	0.0245535
OsMH63_07G0014600	1.05696	0.423012	8.37728	0.0037994	0.0261337
OsMH63_06G0059900	1.05573	4.86734	16.1085	5.98e-05	0.00115368
OsMH63_06G0482200	1.05516	3.73227	25.1274	5.37e-07	3.81e-05
OsMH63_08G0143900	1.05511	3.50102	17.9261	2.3e-05	0.000592964
OsMH63_02G0430500	1.0529	5.21906	17.1123	3.52e-05	0.000779537
OsMH63_01G0356900	1.05262	1.4065	7.52524	0.00608404	0.0369486
OsMH63_10G0281600	1.05215	0.734145	8.64708	0.00327585	0.0233174
OsMH63_05G0396800	1.05187	3.88672	17.7361	2.54e-05	0.000632843
OsMH63_03G0016600	1.0518	8.29682	11.458	0.000711855	0.00741644
OsMH63_04G0536700	1.04814	6.07608	24.5815	7.12e-07	4.76e-05
OsMH63_06G0414300	1.04799	4.04933	15.5927	7.86e-05	0.00141646
OsMH63_03G0413600	1.04722	0.364609	9.03431	0.0026496	0.0199341
OsMH63_12G0021300	1.04578	4.04217	30.6712	3.06e-08	4.16e-06
OsMH63_12G0327100	1.04503	2.82356	8.5309	0.00349167	0.0244914
OsMH63_07G0451900	1.04285	3.20651	7.22492	0.00718983	0.0417511
OsMH63_11G0377400	1.03746	4.69219	15.5562	8.01e-05	0.00143249
OsMH63_02G0298400	1.0357	6.04687	25.2882	4.94e-07	3.62e-05
OsMH63_11G0088500	1.03447	2.18007	8.34935	0.00385826	0.0264545
OsMH63_05G0304600	1.03338	2.42327	17.1714	3.42e-05	0.000765004
OsMH63_09G0271800	1.03278	9.14262	17.6715	2.63e-05	0.000651731
OsMH63_02G0440000	1.02981	2.55538	8.48482	0.00358121	0.0249258
OsMH63_09G0095400	1.02901	8.71958	11.7244	0.000616858	0.00666941
OsMH63_07G0418900	1.02798	4.16167	10.0792	0.00149949	0.0129192
OsMH63_05G0138400	1.02591	1.52824	7.19437	0.00731328	0.0422753
OsMH63_02G0097000	1.02585	0.683818	8.10739	0.00440851	0.0292428
OsMH63_05G0016600	1.02581	1.44081	9.32063	0.00226588	0.0177053
OsMH63_10G0378800	1.02551	2.27499	8.71151	0.00316208	0.0227091
OsMH63_09G0365000	1.02436	3.45304	11.5938	0.000661732	0.00701572
OsMH63_06G0440600	1.02296	3.08676	10.9645	0.00092873	0.00900864
OsMH63_02G0485600	1.02239	4.55375	10.3869	0.00126914	0.0114017
OsMH63_01G0447800	1.0216	3.00704	7.79178	0.00524845	0.0332305
OsMH63_08G0031600	1.02094	3.63502	12.7729	0.000351686	0.00432814
OsMH63_09G0370800	1.01957	5.09612	17.8388	2.4e-05	0.000609084
OsMH63_11G0026200	1.01954	4.29765	20.8831	4.88e-06	0.000189494
OsMH63_12G0110000	1.01911	3.42977	8.52167	0.00350943	0.0245535
OsMH63_04G0555700	1.01857	3.7285	14.9275	0.000111725	0.00185581
OsMH63_11G0030100	1.01828	7.26931	11.1998	0.000818041	0.00817663
OsMH63_07G0318400	1.01771	2.92176	11.9326	0.000551599	0.00608331
OsMH63_01G0404300	1.01702	2.7488	13.7415	0.000209766	0.0029408
OsMH63_07G0435600	1.017	1.04153	8.80507	0.00300394	0.0218781
OsMH63_01G0064600	1.0169	0.694887	10.236	0.00137726	0.0120824
OsMH63_08G0334700	1.01652	7.58931	15.5672	7.96e-05	0.00142885
OsMH63_03G0005300	1.01572	6.31141	14.5049	0.000139796	0.00218785
OsMH63_05G0244000	1.01542	3.87952	11.2407	0.000800226	0.00805807
OsMH63_01G0257600	1.01481	2.79637	11.3891	0.000738749	0.00759796
OsMH63_04G0411000	1.0142	2.52722	9.20981	0.00240722	0.0185194
OsMH63_02G0033700	1.0118	-0.33915	7.27898	0.00697661	0.0408304
OsMH63_02G0144400	1.01128	2.19286	8.13531	0.00434115	0.0289232
OsMH63_08G0171000	1.01052	2.29727	12.3376	0.000443921	0.00516086
OsMH63_01G0051800	1.01025	3.77012	9.07008	0.00259826	0.0196228
OsMH63_04G0539000	1.00774	7.5153	11.5143	0.000690625	0.00724053
OsMH63_11G0002000	1.00668	4.14409	14.9441	0.000110741	0.00184228
OsMH63_01G0012500	1.00665	1.6591	12.1634	0.000487356	0.00552099
OsMH63_04G0338800	1.00515	3.73417	16.5409	4.76e-05	0.000975675
OsMH63_03G0167000	1.00433	4.23262	10.3025	0.00132848	0.011793
OsMH63_12G0361800	1.00413	8.63467	15.2406	9.46e-05	0.00163609
OsMH63_10G0307200	1.00394	4.84593	15.7939	7.06e-05	0.00130201
OsMH63_11G0052300	1.00335	0.492689	7.19147	0.0073251	0.0423098
OsMH63_01G0679800	1.0022	6.55731	21.4814	3.57e-06	0.00015416
OsMH63_09G0004600	1.00129	1.31435	11.9278	0.000553032	0.00609602
OsMH63_03G0451400	1.00088	6.52466	17.2977	3.2e-05	0.000737942
OsMH63_03G0454500	1.0007	4.23562	11.2262	0.000806496	0.00809929
OsMH63_05G0344100	0.999824	4.93614	13.0735	0.000299504	0.00383634
OsMH63_01G0106100	0.999607	1.97321	9.85804	0.00169091	0.01413
OsMH63_05G0383000	0.999122	5.33515	14.8051	0.00011921	0.0019458
OsMH63_11G0346500	0.998477	3.244	13.426	0.000248163	0.00332008
OsMH63_12G0364400	0.995654	4.63339	17.2713	3.24e-05	0.000742736
OsMH63_07G0468700	0.994778	5.27306	11.0765	0.000874276	0.00859202
OsMH63_02G0561700	0.994626	3.03076	12.8964	0.000329219	0.00411951
OsMH63_04G0511600	0.994516	2.00095	8.53713	0.00347974	0.0244395
OsMH63_03G0242700	0.994445	3.0309	8.42332	0.00370439	0.0255777
OsMH63_02G0169800	0.994336	6.7472	9.59718	0.00194877	0.0156916
OsMH63_02G0298500	0.99269	4.96293	33.1639	8.47e-09	1.67e-06
OsMH63_01G0328700	0.992467	4.06735	11.3435	0.000757112	0.00775735
OsMH63_05G0378600	0.992245	3.45012	7.4673	0.00628299	0.0378657
OsMH63_03G0435000	0.989444	3.3763	8.8249	0.00297148	0.0217073
OsMH63_10G0245200	0.989376	1.33083	10.9117	0.000955608	0.00922803
OsMH63_11G0057600	0.988188	2.3863	9.57325	0.00197433	0.0158444
OsMH63_08G0377200	0.987819	3.51216	13.3567	0.000257498	0.00341272
OsMH63_06G0410800	0.986971	5.71404	13.5488	0.000232436	0.00315252
OsMH63_02G0467900	0.986729	3.73824	17.3942	3.04e-05	0.000712794
OsMH63_07G0436100	0.986675	4.1812	13.7316	0.000210875	0.00294872
OsMH63_11G0444900	0.98543	1.54453	7.8305	0.00513719	0.0327655
OsMH63_03G0099700	0.984038	4.59859	8.62231	0.0033207	0.0235747
OsMH63_07G0011600	0.981476	3.96068	12.2633	0.00046196	0.00532803
OsMH63_04G0506400	0.981279	3.75435	9.63154	0.00191264	0.0154896
OsMH63_08G0009400	0.980235	5.47587	7.21371	0.00723489	0.0419341
OsMH63_06G0036200	0.979887	5.13079	16.1389	5.89e-05	0.00114372
OsMH63_01G0706100	0.978155	0.853501	8.98016	0.00272926	0.0203567
OsMH63_03G0139000	0.976553	6.12355	16.6145	4.58e-05	0.000951141
OsMH63_02G0364800	0.974963	5.26481	17.1589	3.44e-05	0.000767771
OsMH63_07G0273300	0.972399	4.27802	11.1546	0.000838242	0.00833047
OsMH63_06G0338300	0.970321	2.13011	11.1656	0.000833284	0.00829836
OsMH63_05G0012200	0.969237	6.04237	10.4168	0.00124872	0.0112932
OsMH63_08G0185700	0.967773	1.79332	11.2205	0.000808993	0.00811992
OsMH63_07G0361600	0.967349	3.97514	10.1354	0.00145449	0.0126168
OsMH63_10G0018900	0.967349	5.12395	20.7519	5.23e-06	0.000197982
OsMH63_02G0063300	0.966006	3.24975	7.99126	0.00470037	0.0306749
OsMH63_03G0057900	0.96471	5.03818	7.90343	0.00493412	0.0317537
OsMH63_11G0108400	0.963381	3.96754	10.5582	0.00115675	0.0106257
OsMH63_05G0430000	0.962706	4.87082	14.0479	0.000178215	0.0026135
OsMH63_01G0455600	0.96257	4.07844	8.32831	0.0039032	0.0266782
OsMH63_09G0296800	0.962333	6.83871	27.2212	1.81e-07	1.67e-05
OsMH63_02G0166100	0.960017	2.83003	18.4521	1.74e-05	0.000483818
OsMH63_05G0297100	0.958501	2.75504	20.6667	5.47e-06	0.000203529
OsMH63_01G0161800	0.954502	4.83237	13.3265	0.000261686	0.00345196
OsMH63_01G0504500	0.949996	4.4983	9.24892	0.00235634	0.018241
OsMH63_10G0357600	0.949458	3.24684	9.69226	0.00185046	0.0151082
OsMH63_08G0308900	0.94911	4.87786	8.75131	0.0030938	0.0223075
OsMH63_03G0202800	0.947801	4.02728	14.3388	0.000152689	0.0023274
OsMH63_01G0621400	0.946433	7.62216	9.09222	0.00256698	0.0194613
OsMH63_08G0390300	0.946125	4.72863	13.2551	0.000271832	0.00355978
OsMH63_08G0152100	0.945377	3.72322	14.2124	0.00016329	0.00244989
OsMH63_12G0211500	0.945343	2.09168	9.16778	0.00246313	0.0188909
OsMH63_06G0467800	0.945268	3.35222	9.93737	0.00161957	0.0136666
OsMH63_02G0102800	0.945009	2.30967	7.60454	0.00582216	0.0358669
OsMH63_03G0008700	0.944278	3.92902	12.0634	0.000514209	0.00576191
OsMH63_05G0465100	0.944114	1.5338	7.78322	0.00527337	0.0333493
OsMH63_09G0178700	0.943181	5.00215	14.0352	0.000179416	0.00262223
OsMH63_10G0340200	0.942313	6.59093	7.29589	0.00691127	0.040588
OsMH63_07G0428000	0.941299	7.27399	15.4756	8.36e-05	0.00148259
OsMH63_04G0309900	0.940874	3.91692	9.31188	0.00227672	0.0177719
OsMH63_01G0689700	0.940581	4.55713	13.1926	0.000281054	0.00365927
OsMH63_03G0534100	0.940452	4.43743	16.0259	6.25e-05	0.00118505
OsMH63_11G0376500	0.939329	-0.254426	7.7942	0.00524142	0.0332248
OsMH63_03G0580000	0.938931	6.07324	18.4133	1.78e-05	0.000490731
OsMH63_03G0549800	0.938865	5.4539	10.6942	0.00107471	0.0100859
OsMH63_03G0096400	0.938815	3.62672	12.3911	0.000431381	0.00504546
OsMH63_07G0350400	0.937449	3.9564	20.6657	5.47e-06	0.000203529
OsMH63_10G0381600	0.937294	3.97632	7.28159	0.0069665	0.0408043
OsMH63_02G0108100	0.935011	2.53401	6.98489	0.00822007	0.046294
OsMH63_01G0625300	0.934803	3.76445	9.65876	0.00188451	0.015328
OsMH63_01G0647400	0.934644	4.71168	32.6694	1.09e-08	2.01e-06
OsMH63_05G0059400	0.933665	4.0301	10.9386	0.000941794	0.00910681
OsMH63_12G0355800	0.933264	1.26649	10.7353	0.0010511	0.00992761
OsMH63_12G0295800	0.932951	0.591597	8.18644	0.00422047	0.0283283
OsMH63_03G0180400	0.929638	3.18295	13.1272	0.000291036	0.00376348
OsMH63_04G0522700	0.929182	2.11494	11.2715	0.000787079	0.00797804
OsMH63_01G0445800	0.92891	3.67539	11.6246	0.000650853	0.00693432
OsMH63_11G0304100	0.928798	3.50729	10.695	0.00107426	0.0100859
OsMH63_04G0401100	0.92763	2.26276	10.8394	0.000993604	0.00948083
OsMH63_01G0487000	0.926655	0.269514	7.71107	0.00548833	0.0343675
OsMH63_03G0523200	0.924909	5.90342	14.9048	0.000113074	0.00187026
OsMH63_02G0146600	0.922771	2.28956	7.99254	0.00469704	0.0306658
OsMH63_05G0388400	0.922352	4.15049	17.1943	3.37e-05	0.000758545
OsMH63_06G0436900	0.921919	5.04845	21.0174	4.55e-06	0.00018055
OsMH63_12G0342700	0.920845	9.1142	10.9817	0.000920156	0.00894952
OsMH63_10G0291600	0.920729	3.60334	12.5148	0.000403747	0.00479976
OsMH63_01G0465400	0.920498	1.05559	6.80678	0.00908122	0.0497092
OsMH63_01G0084500	0.919281	1.60912	10.2585	0.0013606	0.0119927
OsMH63_12G0262300	0.918325	4.39592	9.69383	0.00184887	0.0151082
OsMH63_03G0197200	0.917235	4.28724	21.4825	3.57e-06	0.00015416
OsMH63_03G0549900	0.916558	2.71441	10.324	0.00131312	0.0116902
OsMH63_06G0439800	0.915167	1.17307	7.53768	0.00604219	0.0367595
OsMH63_03G0040700	0.914052	4.96687	12.8644	0.000334899	0.00417305
OsMH63_11G0115300	0.912558	0.882882	7.2068	0.00726279	0.0420733
OsMH63_07G0341900	0.91226	3.06782	14.7734	0.000121231	0.00197285
OsMH63_04G0540100	0.911525	7.98475	21.1359	4.28e-06	0.000174189
OsMH63_01G0441500	0.910907	2.43469	6.92369	0.00850614	0.0474445
OsMH63_01G0072100	0.910215	3.94529	17.3793	3.06e-05	0.000716872
OsMH63_10G0266800	0.909813	6.68717	15.7728	7.14e-05	0.0013121
OsMH63_01G0673600	0.909344	5.97629	17.6519	2.65e-05	0.000652959
OsMH63_01G0666700	0.909324	4.52856	14.9916	0.000107989	0.0018104
OsMH63_03G0560500	0.908671	3.48633	9.88247	0.00166861	0.0140016
OsMH63_07G0438100	0.90682	3.50776	9.63245	0.00191169	0.0154896
OsMH63_11G0122000	0.905765	2.44848	10.6239	0.00111638	0.0103292
OsMH63_12G0016500	0.903652	7.94196	28.5497	9.13e-08	1e-05
OsMH63_04G0181800	0.90346	4.19107	10.1528	0.00144085	0.0125136
OsMH63_01G0270200	0.903117	2.17622	9.96446	0.00159591	0.0134976
OsMH63_07G0202900	0.903067	3.09722	12.2235	0.000471924	0.00540554
OsMH63_11G0075700	0.902414	3.43572	13.8339	0.000199705	0.00283833
OsMH63_10G0319100	0.901075	2.36342	10.6762	0.0010852	0.0101431
OsMH63_02G0546800	0.900433	1.81875	12.8994	0.000328686	0.00411751
OsMH63_05G0464900	0.899571	2.08998	10.0298	0.00154032	0.0131248
OsMH63_11G0073000	0.899141	3.59011	12.3605	0.000438513	0.0051093
OsMH63_02G0467500	0.899131	1.93768	7.97313	0.00474767	0.0308998
OsMH63_12G0109300	0.897895	3.26427	11.9371	0.000550283	0.00607189
OsMH63_05G0366700	0.897162	1.72634	7.33155	0.00677546	0.0400019
OsMH63_09G0308800	0.896834	4.65873	8.78084	0.00304411	0.0220851
OsMH63_02G0099300	0.896406	3.85387	10.5923	0.0011356	0.0104836
OsMH63_05G0306400	0.895638	2.64142	6.8309	0.0089594	0.0492665
OsMH63_01G0192700	0.89526	1.40219	10.3287	0.00130977	0.0116651
OsMH63_06G0459700	0.894893	7.11818	11.141	0.000844391	0.00837741
OsMH63_05G0024900	0.894561	3.08887	7.34563	0.00672258	0.0398171
OsMH63_07G0459100	0.890259	2.03859	7.85641	0.00506409	0.0324138
OsMH63_01G0485600	0.890222	3.63257	12.3964	0.000430166	0.00503915
OsMH63_08G0326300	0.888818	3.29584	21.3987	3.73e-06	0.00015874
OsMH63_01G0457500	0.887145	3.46527	13.5094	0.00023737	0.00320339
OsMH63_02G0306200	0.885902	1.26723	8.53254	0.00348852	0.0244773
OsMH63_07G0367600	0.885892	3.03759	20.9219	4.78e-06	0.00018772
OsMH63_01G0267300	0.884801	7.89962	14.0489	0.000178113	0.0026135
OsMH63_06G0006100	0.884741	0.903262	7.59186	0.00586325	0.0359768
OsMH63_01G0017400	0.884498	2.88243	10.4249	0.0012433	0.011263
OsMH63_06G0107500	0.883398	1.94633	10.4821	0.0012054	0.0109747
OsMH63_03G0191800	0.882789	3.70223	9.02862	0.00265785	0.0199671
OsMH63_03G0208800	0.881722	3.23626	13.1657	0.000285126	0.00370393
OsMH63_09G0296900	0.881222	5.09825	18.2937	1.89e-05	0.000515203
OsMH63_01G0013500	0.881006	0.926092	8.01006	0.00465181	0.0304313
OsMH63_05G0293900	0.880433	3.99628	9.73493	0.00180799	0.014889
OsMH63_04G0147700	0.879854	7.75533	12.0971	0.000505	0.00567928
OsMH63_04G0490200	0.876151	4.34289	11.0268	0.000898061	0.00877006
OsMH63_01G0114500	0.875632	7.04664	24.4988	7.44e-07	4.86e-05
OsMH63_10G0056300	0.875195	3.43271	12.0591	0.000515413	0.00576943
OsMH63_09G0264800	0.874805	3.15594	8.58108	0.00339674	0.0240201
OsMH63_01G0300600	0.87307	3.50716	14.346	0.000152104	0.00232176
OsMH63_02G0157600	0.871542	1.98439	13.8476	0.000198245	0.00283057
OsMH63_10G0245800	0.871529	7.10215	15.2103	9.62e-05	0.00165067
OsMH63_08G0424800	0.87118	7.46308	8.63732	0.00329346	0.0234043
OsMH63_09G0310600	0.870031	3.79695	7.64259	0.0057006	0.0353392
OsMH63_04G0379000	0.869893	2.42816	10.0365	0.00153466	0.0131127
OsMH63_01G0612000	0.869736	3.44719	10.8999	0.00096172	0.00927052
OsMH63_02G0329700	0.869277	4.63886	19.6718	9.19e-06	0.00029949
OsMH63_02G0468100	0.869086	5.17849	7.75698	0.00535054	0.0337079
OsMH63_06G0137100	0.869022	6.08049	18.6685	1.56e-05	0.000445387
OsMH63_01G0465000	0.869012	2.17857	7.87805	0.00500383	0.0321135
OsMH63_03G0072500	0.867107	1.55388	9.96523	0.00159524	0.0134973
OsMH63_01G0445500	0.8666	4.89354	36.7469	1.35e-09	3.83e-07
OsMH63_03G0411500	0.866356	2.28275	7.63665	0.0057194	0.0354253
OsMH63_06G0222100	0.86534	2.74408	8.41473	0.00372194	0.0256824
OsMH63_04G0364400	0.863854	3.93471	16.4543	4.98e-05	0.00101646
OsMH63_08G0382000	0.863263	1.99034	8.7642	0.00307201	0.0222229
OsMH63_07G0037100	0.859436	1.99648	7.41908	0.00645358	0.0387
OsMH63_11G0325500	0.859194	4.07461	7.51944	0.00610365	0.0370219
OsMH63_01G0644600	0.85883	7.22914	15.4293	8.56e-05	0.00150701
OsMH63_05G0100100	0.858486	2.6811	15.7613	7.19e-05	0.001315
OsMH63_01G0070600	0.857723	6.15115	8.93968	0.00279041	0.0206987
OsMH63_01G0116400	0.857213	3.05942	8.21621	0.00415177	0.0279451
OsMH63_01G0610100	0.855014	4.55182	16.2751	5.48e-05	0.00108852
OsMH63_02G0387900	0.854714	3.39978	10.2369	0.00137661	0.0120824
OsMH63_01G0535500	0.854713	1.78248	7.0384	0.00797802	0.0453196
OsMH63_04G0267500	0.85456	2.01468	9.48252	0.00207439	0.0164523
OsMH63_03G0476800	0.854046	2.33026	8.11939	0.00437942	0.0291513
OsMH63_06G0005400	0.85157	7.24702	6.98563	0.00821665	0.0462868
OsMH63_01G0669600	0.850655	2.87184	8.61507	0.00333393	0.0236531
OsMH63_04G0394800	0.8502	5.37054	17.9258	2.3e-05	0.000592964
OsMH63_01G0664300	0.848241	4.74031	11.1396	0.000845046	0.00837741
OsMH63_10G0226900	0.847677	4.13265	10.1465	0.00144575	0.012546
OsMH63_04G0433700	0.84761	2.1003	7.09989	0.00770889	0.0440566
OsMH63_02G0045400	0.84684	1.14247	7.81009	0.00519554	0.0329982
OsMH63_02G0482300	0.846793	5.59909	15.1977	9.68e-05	0.00165917
OsMH63_04G0387100	0.846692	2.15441	8.94698	0.00277928	0.0206475
OsMH63_03G0010600	0.846289	2.50259	8.34725	0.00386272	0.0264654
OsMH63_01G0073600	0.845824	1.82341	7.02855	0.00802203	0.0455338
OsMH63_11G0072700	0.843311	2.35956	7.38894	0.00656262	0.0391372
OsMH63_07G0482100	0.842832	6.31698	13.8842	0.000194422	0.00278701
OsMH63_03G0405300	0.842806	1.98354	9.41947	0.00214694	0.0169224
OsMH63_05G0262000	0.841771	5.69571	12.9201	0.00032507	0.00408412
OsMH63_07G0359600	0.841505	2.61014	8.92399	0.00281449	0.0208203
OsMH63_10G0226500	0.84148	4.82743	11.9092	0.000558578	0.00615275
OsMH63_08G0328300	0.839493	3.80574	9.78677	0.00175772	0.0145759
OsMH63_09G0346200	0.839414	4.95566	13.0564	0.000302242	0.00385614
OsMH63_04G0492500	0.837431	2.11401	8.72411	0.00314029	0.022596
OsMH63_05G0033000	0.837386	6.18249	10.6868	0.00107901	0.0101131
OsMH63_03G0050500	0.837168	3.93589	7.9166	0.00489832	0.0315767
OsMH63_07G0382600	0.836658	4.35708	11.5013	0.000695491	0.00727394
OsMH63_01G0421200	0.836608	3.21075	8.64452	0.00328047	0.023335
OsMH63_09G0373900	0.835956	5.39898	10.3857	0.00126996	0.0114043
OsMH63_03G0526000	0.835261	1.26138	6.83491	0.00893932	0.049206
OsMH63_06G0452600	0.834009	0.965795	8.81532	0.00298711	0.0217775
OsMH63_12G0315000	0.833992	2.29425	9.22628	0.00238566	0.0184284
OsMH63_03G0019700	0.833555	2.31158	13.4099	0.000250303	0.00334665
OsMH63_01G0117800	0.832918	2.5683	9.26913	0.00233048	0.0180796
OsMH63_03G0200600	0.832672	5.35286	10.3446	0.00129855	0.0115946
OsMH63_11G0029400	0.831906	2.73503	9.22563	0.00238651	0.0184284
OsMH63_02G0479300	0.831317	3.63628	7.05829	0.00788993	0.0449017
OsMH63_07G0027600	0.829367	2.22896	8.15509	0.00429405	0.0287243
OsMH63_07G0388000	0.82816	1.98101	7.33344	0.00676832	0.0400019
OsMH63_04G0390100	0.827901	3.19389	10.5449	0.00116512	0.0106844
OsMH63_02G0358500	0.826477	7.24685	17.3353	3.13e-05	0.000728924
OsMH63_01G0681300	0.826215	7.58037	15.5606	7.99e-05	0.00143092
OsMH63_01G0524100	0.825815	2.91397	12.7858	0.000349256	0.0043154
OsMH63_03G0236000	0.825697	3.68238	9.11902	0.00252965	0.0192659
OsMH63_01G0660600	0.825252	1.77083	7.90303	0.00493521	0.0317537
OsMH63_12G0050800	0.824139	3.35562	8.33401	0.00389097	0.026603
OsMH63_11G0039300	0.823209	2.2524	10.5855	0.00113976	0.0105011
OsMH63_01G0437600	0.822534	3.03351	9.92278	0.00163246	0.013753
OsMH63_03G0107200	0.822422	3.52075	8.76288	0.00307423	0.0222255
OsMH63_11G0405900	0.822247	1.81133	7.72414	0.00544874	0.0341888
OsMH63_01G0347600	0.821616	2.77358	13.798	0.000203549	0.00287371
OsMH63_01G0065900	0.821448	2.91723	11.0888	0.000868515	0.00854704
OsMH63_12G0137900	0.821099	1.72602	8.42725	0.00369639	0.0255468
OsMH63_12G0057700	0.820756	5.00106	15.8434	6.88e-05	0.00127308
OsMH63_01G0046100	0.819241	4.24262	11.4273	0.000723733	0.00751489
OsMH63_05G0365000	0.819151	3.74876	7.94094	0.00483288	0.0313039
OsMH63_04G0384100	0.818666	5.42063	14.6864	0.00012696	0.00204419
OsMH63_02G0357700	0.818451	4.77056	7.87956	0.00499968	0.0320963
OsMH63_05G0119100	0.818235	4.48759	13.9926	0.000183533	0.0026698
OsMH63_09G0004200	0.817921	2.72139	8.62951	0.00330761	0.0234895
OsMH63_07G0040500	0.817001	4.34222	7.80921	0.00519805	0.0329982
OsMH63_02G0495300	0.815934	3.70122	9.20945	0.00240769	0.0185194
OsMH63_07G0222700	0.815709	2.81868	8.09113	0.00444825	0.0294196
OsMH63_11G0045300	0.815684	3.17648	8.18187	0.0042311	0.0283733
OsMH63_11G0186100	0.815184	4.47654	15.8428	6.88e-05	0.00127308
OsMH63_09G0344100	0.814943	5.35466	30.4532	3.42e-08	4.6e-06
OsMH63_04G0547700	0.813884	4.18626	12.993	0.000312661	0.00396511
OsMH63_06G0029100	0.812927	2.02884	9.75586	0.00178752	0.0147614
OsMH63_09G0162300	0.812035	2.82493	7.60034	0.00583573	0.0358806
OsMH63_08G0395900	0.810285	4.15657	7.00463	0.00812994	0.045948
OsMH63_05G0031800	0.80832	2.15075	8.69489	0.00319103	0.0228715
OsMH63_07G0338500	0.808003	5.16954	12.2167	0.000473639	0.00541945
OsMH63_06G0449900	0.807795	2.69305	11.9691	0.000540902	0.00599281
OsMH63_05G0053700	0.807715	5.60757	17.3988	3.03e-05	0.000711947
OsMH63_05G0191100	0.806919	4.18695	10.2005	0.00140401	0.0122674
OsMH63_09G0358100	0.806806	3.30406	10.0619	0.00151367	0.0130052
OsMH63_08G0446800	0.805923	1.42138	8.22136	0.00414002	0.0279007
OsMH63_07G0454700	0.804756	3.98423	12.6129	0.0003831	0.00462281
OsMH63_06G0125400	0.804519	1.4362	9.15585	0.00247924	0.0189888
OsMH63_06G0466600	0.803988	4.25827	24.0196	9.54e-07	5.91e-05
OsMH63_09G0188500	0.803467	2.76099	11.2021	0.000817058	0.00817058
OsMH63_12G0327300	0.803281	4.98335	11.5021	0.000695165	0.00727394
OsMH63_01G0632500	0.802589	2.56995	8.51836	0.00351581	0.0245812
OsMH63_08G0321700	0.802353	3.62553	8.08493	0.0044635	0.0294934
OsMH63_08G0421900	0.800779	5.56041	9.92964	0.00162638	0.0137072
OsMH63_12G0061800	0.799894	2.00314	10.0897	0.00149097	0.012851
OsMH63_11G0239100	0.799831	4.09603	7.29212	0.00692575	0.0406412
OsMH63_11G0115800	0.799004	6.56544	11.0723	0.000876271	0.00860382
OsMH63_03G0209500	0.798788	7.94685	17.6539	2.65e-05	0.000652959
OsMH63_05G0266600	0.798292	2.86195	9.07347	0.00259345	0.0196002
OsMH63_03G0512500	0.797863	2.37669	10.0625	0.00151316	0.0130052
OsMH63_01G0387300	0.797574	3.84006	12.1289	0.000496461	0.00559779
OsMH63_01G0025300	0.796837	3.34273	11.719	0.000618652	0.00667996
OsMH63_07G0350300	0.796676	5.19979	9.00998	0.00268509	0.0201103
OsMH63_02G0533800	0.795129	4.88736	19.777	8.7e-06	0.000287332
OsMH63_08G0142900	0.795025	5.26957	8.98813	0.00271739	0.0203101
OsMH63_01G0576300	0.793008	1.1156	6.82352	0.00899653	0.0494079
OsMH63_09G0203400	0.792087	4.79858	16.1178	5.95e-05	0.00115112
OsMH63_01G0632400	0.790201	6.57128	8.08747	0.00445723	0.029461
OsMH63_12G0002000	0.790032	4.55486	12.2399	0.000467777	0.00537834
OsMH63_07G0284500	0.789894	3.7826	8.07275	0.00449359	0.029647
OsMH63_10G0227100	0.788841	1.66558	7.82931	0.00514056	0.0327672
OsMH63_09G0322800	0.788264	4.46656	14.7484	0.000122852	0.00199174
OsMH63_11G0338600	0.788249	4.15489	8.06709	0.00450765	0.0297036
OsMH63_04G0370400	0.787766	6.30592	9.49314	0.00206242	0.0163728
OsMH63_11G0059800	0.786671	2.89729	7.61193	0.00579833	0.0357625
OsMH63_03G0575300	0.786215	2.38954	13.3391	0.00025993	0.00343354
OsMH63_06G0215300	0.785448	3.80583	11.8778	0.000568072	0.00623325
OsMH63_01G0688600	0.78359	5.62715	19.6993	9.06e-06	0.000296554
OsMH63_07G0460000	0.782826	2.92575	11.421	0.000726172	0.00752748
OsMH63_11G0064300	0.78249	4.38725	17.9495	2.27e-05	0.000589139
OsMH63_09G0247000	0.781554	4.71426	13.4343	0.000247064	0.00330742
OsMH63_09G0010400	0.781477	5.48975	12.7474	0.000356508	0.00437257
OsMH63_05G0328200	0.781025	4.00237	7.3407	0.00674104	0.039906
OsMH63_05G0445500	0.780883	4.8051	10.0545	0.00151973	0.0130385
OsMH63_03G0205000	0.780226	4.71182	8.66565	0.00324264	0.0231648
OsMH63_03G0101600	0.77887	9.64784	13.8507	0.000197923	0.00282784
OsMH63_05G0003700	0.778636	5.10044	8.93104	0.00280365	0.020753
OsMH63_12G0105100	0.777234	3.65786	9.16875	0.00246183	0.0188888
OsMH63_01G0269800	0.776845	5.93508	8.57793	0.00340261	0.0240371
OsMH63_03G0020500	0.776536	3.06285	8.05306	0.00454269	0.029889
OsMH63_02G0119400	0.776099	4.69696	13.4445	0.000245729	0.00329566
OsMH63_03G0098300	0.77249	2.62784	12.0142	0.000527972	0.00588265
OsMH63_02G0162000	0.772424	3.54856	7.56894	0.00593826	0.0362278
OsMH63_07G0377200	0.771499	2.80488	7.84324	0.0051011	0.0326121
OsMH63_04G0385700	0.771487	6.52459	8.72208	0.0031438	0.0226078
OsMH63_12G0282600	0.769717	3.02953	9.16294	0.00246966	0.0189288
OsMH63_02G0562100	0.769635	5.45198	9.2848	0.00231063	0.0179577
OsMH63_06G0116400	0.768983	4.30794	11.7151	0.000619963	0.00669078
OsMH63_08G0433900	0.766708	8.78718	15.349	8.94e-05	0.00156231
OsMH63_07G0026000	0.766415	6.82956	8.10743	0.00440841	0.0292428
OsMH63_11G0322800	0.764416	2.50607	7.93785	0.00484113	0.0313433
OsMH63_11G0357000	0.764022	5.04521	10.4503	0.00122626	0.011132
OsMH63_01G0412400	0.761925	3.39722	10.4315	0.00123884	0.0112305
OsMH63_07G0030100	0.761815	2.39753	9.53767	0.00201297	0.0160992
OsMH63_05G0143100	0.761237	5.30008	11.3551	0.000752401	0.00771639
OsMH63_02G0532300	0.760972	10.1311	14.2573	0.000159441	0.00240662
OsMH63_01G0387600	0.759421	3.47876	10.0981	0.00148421	0.0128182
OsMH63_06G0138000	0.759098	3.6546	13.5982	0.000226405	0.00309007
OsMH63_07G0357200	0.758111	2.82684	10.0537	0.00152042	0.0130385
OsMH63_02G0259900	0.757504	3.10191	7.28535	0.00695192	0.040752
OsMH63_09G0284200	0.756802	3.48215	10.6215	0.0011178	0.010338
OsMH63_02G0582400	0.756345	3.3172	8.56001	0.00343627	0.0241969
OsMH63_04G0291500	0.754898	4.76976	7.74935	0.00537318	0.0338028
OsMH63_03G0132200	0.752531	3.22354	7.91089	0.00491381	0.0316577
OsMH63_09G0128500	0.751964	4.04835	6.94964	0.00838363	0.0469709
OsMH63_01G0101300	0.750569	4.02327	9.79866	0.00174639	0.0145098
OsMH63_10G0378100	0.748989	4.8507	12.4546	0.000416966	0.00492447
OsMH63_05G0190400	0.748987	4.18007	12.6828	0.000369032	0.00448807
OsMH63_06G0453200	0.748467	3.70772	11.1983	0.000818724	0.00817969
OsMH63_01G0146600	0.74665	2.58572	8.30307	0.00395782	0.0269326
OsMH63_10G0005700	0.745738	8.41971	9.4372	0.00212628	0.0168085
OsMH63_07G0095700	0.745638	5.63258	14.5348	0.000137591	0.00216586
OsMH63_11G0385900	0.745213	5.72137	11.1386	0.000845505	0.00837741
OsMH63_01G0030400	0.744253	1.2199	6.84391	0.00889439	0.0490459
OsMH63_12G0071200	0.741618	3.10308	9.29104	0.00230278	0.0179096
OsMH63_06G0153800	0.740571	2.96397	9.87195	0.00167817	0.0140507
OsMH63_07G0130200	0.740132	2.43872	7.58347	0.00589059	0.0360627
OsMH63_04G0500300	0.73999	5.95661	13.8895	0.000193877	0.00278289
OsMH63_01G0166200	0.738588	6.88319	10.9802	0.000920907	0.00895281
OsMH63_02G0409000	0.738304	3.82263	8.88826	0.0028701	0.021145
OsMH63_01G0538000	0.737459	4.29309	11.2299	0.000804878	0.00809362
OsMH63_02G0444700	0.737269	4.82407	8.13787	0.00433503	0.0289002
OsMH63_03G0004800	0.736273	1.92719	7.7197	0.00546215	0.0342432
OsMH63_02G0037000	0.735747	1.75063	7.14499	0.00751738	0.043213
OsMH63_01G0683900	0.735146	4.23498	17.362	3.09e-05	0.00072186
OsMH63_04G0522200	0.735013	8.81805	8.50444	0.00354281	0.0247141
OsMH63_06G0463300	0.734485	4.83688	16.5661	4.7e-05	0.000964619
OsMH63_10G0377100	0.73361	3.64572	6.81854	0.00902161	0.049508
OsMH63_01G0478500	0.731348	4.44248	12.0166	0.0005273	0.00587818
OsMH63_01G0687400	0.730666	4.75792	14.079	0.000175286	0.00258278
OsMH63_06G0478400	0.730571	2.43749	8.66392	0.00324572	0.0231715
OsMH63_04G0332300	0.728933	1.83595	7.56972	0.00593571	0.0362264
OsMH63_02G0474500	0.726754	4.0325	17.4759	2.91e-05	0.00069796
OsMH63_09G0365100	0.72651	3.97004	6.7969	0.00913163	0.0499473
OsMH63_03G0580200	0.725836	6.59629	17.7854	2.47e-05	0.00062133
OsMH63_11G0424100	0.724244	4.10672	9.62047	0.00192421	0.0155458
OsMH63_03G0545300	0.723931	5.02479	9.71382	0.00182887	0.0149994
OsMH63_09G0179700	0.722302	3.86079	14.0216	0.000180725	0.0026378
OsMH63_02G0183900	0.721775	9.73683	8.68607	0.00320652	0.0229521
OsMH63_02G0046500	0.721577	3.05136	9.32938	0.00225508	0.0176336
OsMH63_01G0041000	0.721331	4.5422	14.0113	0.000181713	0.00265044
OsMH63_03G0001500	0.720673	4.64631	7.62779	0.00574756	0.0355453
OsMH63_06G0426500	0.719774	3.5449	11.7857	0.000596889	0.0064828
OsMH63_12G0022000	0.718508	1.50302	7.85262	0.00507471	0.0324721
OsMH63_09G0284900	0.718475	4.71258	11.022	0.00090038	0.00878875
OsMH63_10G0018300	0.718276	3.34937	11.2261	0.000806564	0.00809929
OsMH63_01G0605800	0.71806	4.75966	11.785	0.0005971	0.0064828
OsMH63_03G0128300	0.715046	6.18327	9.34881	0.0022313	0.0174855
OsMH63_01G0299800	0.714784	2.42539	9.09592	0.0025618	0.0194356
OsMH63_12G0127900	0.714304	6.60968	19.9614	7.9e-06	0.000267017
OsMH63_04G0364000	0.71332	4.61206	14.6014	0.000132813	0.00211209
OsMH63_04G0452900	0.712407	5.76853	8.78196	0.00304224	0.0220827
OsMH63_11G0086500	0.711592	1.83547	7.29551	0.0069127	0.040588
OsMH63_08G0301900	0.711253	1.13357	7.34744	0.00671582	0.0398054
OsMH63_04G0417600	0.711166	7.17065	9.66785	0.00187521	0.0152638
OsMH63_03G0085500	0.709337	4.41798	9.26001	0.00234212	0.0181634
OsMH63_03G0005800	0.708859	5.05097	11.7504	0.000608293	0.00658124
OsMH63_05G0018200	0.708678	4.36413	11.6188	0.000652873	0.00694559
OsMH63_04G0496000	0.708344	8.12349	7.114	0.00764843	0.0438139
OsMH63_03G0279500	0.707852	4.00985	7.113	0.00765271	0.0438139
OsMH63_02G0464700	0.707585	4.10029	8.47304	0.00360448	0.0250154
OsMH63_01G0082500	0.70724	3.25081	10.0357	0.00153538	0.0131137
OsMH63_02G0513200	0.706026	3.62554	10.0055	0.00156076	0.0132573
OsMH63_06G0367500	0.705557	3.62035	7.04897	0.00793108	0.0451241
OsMH63_08G0081800	0.704629	7.16356	10.5058	0.00119	0.0108619
OsMH63_02G0346800	0.704439	4.13226	8.47358	0.00360342	0.0250154
OsMH63_11G0393100	0.704235	2.78578	9.51678	0.00203602	0.0162358
OsMH63_10G0361800	0.702868	2.95068	7.11914	0.00762652	0.0437359
OsMH63_03G0074400	0.70271	2.51157	8.26852	0.00403383	0.0273422
OsMH63_05G0383200	0.702166	6.40348	7.50787	0.00614298	0.0371875
OsMH63_01G0245400	0.700846	4.4047	12.2074	0.000475999	0.00543784
OsMH63_05G0414100	0.700842	1.78887	6.97768	0.00825326	0.0463621
OsMH63_04G0396800	0.698735	5.10898	8.28056	0.00400717	0.0272
OsMH63_06G0482300	0.697828	4.52893	17.183	3.39e-05	0.000761134
OsMH63_06G0377000	0.697629	5.07231	7.59042	0.00586792	0.0359851
OsMH63_06G0164200	0.697365	5.51069	15.5924	7.86e-05	0.00141646
OsMH63_01G0430700	0.69604	3.5582	7.03351	0.00799985	0.0454199
OsMH63_05G0019600	0.695901	2.93404	7.85848	0.0050583	0.032401
OsMH63_01G0193300	0.695855	4.75898	16.7526	4.26e-05	0.000899888
OsMH63_07G0453400	0.694999	2.59233	7.93455	0.00484996	0.0313717
OsMH63_01G0546700	0.694448	3.12531	7.52197	0.0060951	0.036995
OsMH63_05G0104800	0.693212	3.4065	13.8553	0.000197443	0.00282285
OsMH63_03G0029200	0.689374	3.34813	9.29226	0.00230124	0.0179041
OsMH63_10G0332700	0.689161	4.34289	18.2949	1.89e-05	0.000515203
OsMH63_11G0293400	0.68803	3.91486	17.3419	3.12e-05	0.000727203
OsMH63_03G0104200	0.688025	5.64943	13.1708	0.000284339	0.00369675
OsMH63_01G0048800	0.687968	4.39936	10.8553	0.000985146	0.00943336
OsMH63_02G0018500	0.687443	5.50422	10.6516	0.00109977	0.0102303
OsMH63_03G0457000	0.686857	4.8099	8.5339	0.00348592	0.0244669
OsMH63_02G0057900	0.686818	3.72816	7.59225	0.00586197	0.0359768
OsMH63_04G0287100	0.685774	2.3182	7.01613	0.00807787	0.0457955
OsMH63_07G0083800	0.685539	5.12048	11.4159	0.000728197	0.00753632
OsMH63_01G0602000	0.68467	4.26439	13.5795	0.000228675	0.00311712
OsMH63_06G0206900	0.684184	3.86653	7.27547	0.00699028	0.0408883
OsMH63_01G0653700	0.683992	9.23132	11.0907	0.000867595	0.00854187
OsMH63_04G0251500	0.683723	7.08605	10.7076	0.00106698	0.0100466
OsMH63_03G0279700	0.682284	4.34777	12.8665	0.000334522	0.00417141
OsMH63_02G0271300	0.680487	6.77413	8.47089	0.00360875	0.025037
OsMH63_08G0054000	0.680062	3.67399	7.57317	0.00592436	0.0361755
OsMH63_05G0467000	0.679474	7.29214	9.93571	0.00162103	0.0136674
OsMH63_08G0069200	0.678659	1.46796	7.4019	0.0065155	0.038942
OsMH63_07G0076600	0.677385	7.41618	8.86937	0.00289995	0.0213142
OsMH63_09G0122000	0.675951	7.88084	7.0863	0.00776755	0.0443684
OsMH63_02G0031500	0.675665	2.13937	6.8567	0.00883096	0.0487831
OsMH63_04G0003700	0.675649	2.889	8.33878	0.00388076	0.02655
OsMH63_09G0326400	0.674517	5.25431	11.2263	0.000806463	0.00809929
OsMH63_11G0078200	0.673082	3.69427	7.19708	0.00730221	0.0422355
OsMH63_07G0312000	0.673015	4.32112	9.58158	0.00196539	0.0157936
OsMH63_01G0500600	0.67292	1.88898	7.62332	0.00576182	0.0356066
OsMH63_01G0059000	0.672604	4.00933	15.8765	6.76e-05	0.00125817
OsMH63_03G0289300	0.671984	4.86634	13.6454	0.00022078	0.00303626
OsMH63_07G0443100	0.670978	5.26472	8.31991	0.00392128	0.0267512
OsMH63_03G0167100	0.670841	4.43845	10.9027	0.000960253	0.00926462
OsMH63_07G0433100	0.668988	6.60541	7.8439	0.00509926	0.03261
OsMH63_07G0440500	0.668255	2.51589	8.34688	0.00386351	0.0264654
OsMH63_05G0259900	0.665777	4.7281	7.14437	0.00751998	0.0432165
OsMH63_10G0267300	0.665567	3.68878	7.41248	0.00647729	0.0387671
OsMH63_05G0414800	0.665164	5.23528	14.5101	0.000139409	0.00218644
OsMH63_05G0377700	0.664954	4.76527	13.2328	0.000275092	0.00359595
OsMH63_11G0108900	0.664613	5.2944	10.3376	0.00130346	0.0116185
OsMH63_11G0179900	0.664152	2.41113	7.49065	0.00620201	0.0374716
OsMH63_02G0017400	0.662919	3.47286	10.7658	0.00103396	0.00980108
OsMH63_12G0001600	0.662491	2.97812	11.0613	0.000881461	0.00864694
OsMH63_03G0569000	0.662088	7.66479	9.62425	0.00192025	0.0155196
OsMH63_03G0513800	0.661865	6.41604	10.2484	0.00136802	0.0120257
OsMH63_07G0326700	0.661688	2.63482	7.4941	0.00619014	0.0374207
OsMH63_07G0391200	0.661433	6.1939	15.5711	7.95e-05	0.00142756
OsMH63_08G0032100	0.661075	7.93639	7.3783	0.00660154	0.0392612
OsMH63_11G0392600	0.660696	3.0574	7.81945	0.0051687	0.0328793
OsMH63_07G0067900	0.659855	4.94229	8.89961	0.00285232	0.021057
OsMH63_11G0199300	0.659177	3.5677	10.8231	0.0010024	0.00954795
OsMH63_03G0002300	0.659017	4.23365	17.1932	3.38e-05	0.000758545
OsMH63_11G0093400	0.658976	3.51782	8.32654	0.003907	0.0266874
OsMH63_02G0026600	0.658339	5.15503	10.5287	0.00117538	0.0107648
OsMH63_05G0389500	0.658105	4.81546	9.01318	0.0026804	0.0200897
OsMH63_06G0129100	0.657856	2.92615	7.37903	0.00659889	0.0392562
OsMH63_12G0352600	0.657494	5.27306	7.58093	0.00589889	0.0360627
OsMH63_06G0090600	0.657224	5.20618	12.832	0.000340735	0.00423912
OsMH63_06G0326300	0.654166	4.96083	8.81743	0.00298367	0.0217744
OsMH63_01G0005600	0.653539	3.78211	10.6751	0.00108588	0.0101431
OsMH63_06G0440300	0.653044	6.51247	13.9266	0.000190088	0.00273644
OsMH63_09G0287500	0.650946	4.52369	9.41498	0.0021522	0.0169454
OsMH63_06G0012600	0.650648	5.20146	10.9012	0.000961002	0.00926772
OsMH63_05G0096800	0.649585	5.77009	9.05009	0.00262683	0.0197903
OsMH63_04G0356600	0.649459	6.42886	7.9947	0.00469146	0.0306537
OsMH63_04G0534900	0.648255	5.69624	11.0585	0.000882792	0.00865303
OsMH63_02G0112600	0.64793	5.85007	14.1994	0.000164427	0.00245733
OsMH63_12G0361700	0.646996	7.88461	10.0535	0.00152056	0.0130385
OsMH63_05G0047200	0.645333	4.67972	9.41152	0.00215626	0.0169712
OsMH63_02G0398800	0.645086	5.34381	10.4656	0.00121616	0.0110495
OsMH63_07G0401800	0.645084	4.43316	7.19273	0.00731994	0.0423025
OsMH63_03G0401900	0.644774	3.02705	6.89402	0.00864844	0.0479829
OsMH63_02G0492300	0.64342	4.50474	7.15072	0.00749341	0.0431153
OsMH63_04G0510500	0.643132	3.15039	8.43177	0.00368722	0.0255079
OsMH63_03G0508300	0.642303	3.89564	8.51048	0.00353106	0.0246438
OsMH63_01G0524500	0.641609	5.3862	15.0092	0.000106988	0.0017992
OsMH63_01G0685300	0.641544	6.70848	9.72512	0.00181766	0.0149288
OsMH63_03G0002700	0.640122	3.19646	7.47733	0.00624807	0.0376763
OsMH63_09G0285000	0.639518	3.92853	7.73024	0.00543036	0.0340932
OsMH63_04G0338300	0.637645	4.6101	7.16845	0.00741969	0.0427421
OsMH63_06G0001400	0.637637	3.43912	10.8875	0.000968159	0.009316
OsMH63_09G0349500	0.637351	7.75554	10.092	0.00148912	0.0128453
OsMH63_02G0159200	0.636391	3.48941	7.83301	0.00513005	0.0327392
OsMH63_02G0035300	0.635943	4.85705	11.5511	0.000677097	0.00714188
OsMH63_01G0031700	0.635613	5.01896	7.39888	0.00652644	0.0389966
OsMH63_05G0005300	0.635559	2.173	6.85623	0.00883326	0.0487831
OsMH63_01G0510100	0.633467	3.06794	8.77809	0.0030487	0.0221074
OsMH63_02G0307300	0.633092	3.99813	11.3907	0.000738116	0.00759796
OsMH63_04G0396700	0.632311	5.25331	7.46237	0.00630022	0.0379379
OsMH63_07G0005300	0.631239	6.19329	7.4468	0.00635493	0.0382249
OsMH63_09G0201800	0.63105	6.12792	9.97609	0.00158586	0.0134441
OsMH63_05G0287700	0.630979	3.2093	8.3012	0.00396189	0.0269518
OsMH63_11G0099300	0.629507	3.73947	13.706	0.000213768	0.00297473
OsMH63_11G0139600	0.62926	4.17943	11.1215	0.000853328	0.00843226
OsMH63_03G0257900	0.62867	6.6489	8.14262	0.00432368	0.0288459
OsMH63_02G0019100	0.628567	3.2034	10.0431	0.00152922	0.0130881
OsMH63_04G0402400	0.62814	5.97407	14.8478	0.000116544	0.00191079
OsMH63_03G0257200	0.627894	2.10313	7.21696	0.00722179	0.041903
OsMH63_05G0224200	0.626746	4.21373	7.35872	0.00667383	0.0395933
OsMH63_03G0095000	0.625525	3.18815	7.21488	0.00723017	0.0419331
OsMH63_02G0530800	0.624857	3.60551	7.36129	0.00666428	0.0395698
OsMH63_07G0466300	0.624494	3.45731	9.75579	0.00178759	0.0147614
OsMH63_03G0411300	0.623552	4.94855	14.2806	0.000157482	0.00238036
OsMH63_02G0477000	0.622925	3.51839	10.2525	0.00136497	0.0120135
OsMH63_12G0268600	0.621677	4.69676	9.78703	0.00175747	0.0145759
OsMH63_03G0033900	0.621418	3.79983	10.0904	0.00149041	0.012851
OsMH63_06G0455500	0.620687	2.54389	7.00785	0.0081153	0.0459069
OsMH63_08G0162700	0.620491	3.36417	7.14354	0.00752347	0.043225
OsMH63_01G0036600	0.619091	5.86118	7.61185	0.00579861	0.0357625
OsMH63_11G0001400	0.617396	7.08878	10.4016	0.00125907	0.0113584
OsMH63_01G0534800	0.615944	3.4516	12.1532	0.000490034	0.00554262
OsMH63_02G0422200	0.615914	3.97097	7.76243	0.00533443	0.033647
OsMH63_11G0067800	0.615253	4.58173	9.1953	0.00242637	0.0186432
OsMH63_02G0181800	0.61512	4.7308	11.5624	0.00067299	0.00711071
OsMH63_01G0081300	0.614995	6.44408	7.59531	0.00585202	0.0359486
OsMH63_03G0601600	0.611647	4.37804	8.48579	0.00357931	0.0249206
OsMH63_12G0085900	0.611301	5.07747	12.5802	0.000389863	0.00468095
OsMH63_01G0596200	0.610978	6.33586	7.76362	0.0053309	0.0336345
OsMH63_04G0547000	0.609409	4.29929	13.573	0.000229465	0.00312003
OsMH63_03G0072000	0.607736	6.68448	8.23503	0.00410895	0.0277211
OsMH63_03G0089800	0.607729	3.65405	12.3552	0.000439756	0.00512103
OsMH63_06G0037200	0.607426	2.81671	10.007	0.00155948	0.0132568
OsMH63_12G0366100	0.605553	3.39782	7.30765	0.00686615	0.0404133
OsMH63_07G0080500	0.605283	4.61357	12.8951	0.000329436	0.00411986
OsMH63_05G0325000	0.604799	5.1347	10.4017	0.00125901	0.0113584
OsMH63_12G0051000	0.60435	4.07567	14.5825	0.000134155	0.00212819
OsMH63_11G0028800	0.604169	3.14475	7.50633	0.00614824	0.037209
OsMH63_08G0268000	0.603806	3.66683	7.28545	0.00695153	0.040752
OsMH63_09G0233900	0.603622	7.21564	12.5199	0.000402633	0.0047961
OsMH63_01G0465900	0.603307	6.3145	9.21675	0.0023981	0.0184982
OsMH63_06G0004400	0.603175	5.0767	10.6322	0.00111133	0.0102957
OsMH63_05G0335000	0.601673	4.80223	10.8111	0.00100892	0.00960154
OsMH63_08G0095600	0.601395	5.29936	9.68756	0.0018552	0.0151351
OsMH63_01G0549000	0.601023	3.95311	8.3781	0.0037977	0.0261303
OsMH63_02G0044900	0.600937	6.78556	8.0917	0.00444683	0.0294192
OsMH63_12G0084000	0.600762	6.30068	10.1076	0.00147656	0.0127674
OsMH63_02G0069600	0.600441	2.59692	7.39541	0.00653905	0.0390561
OsMH63_03G0587500	0.600079	8.28267	8.76371	0.00307284	0.0222229
OsMH63_04G0511500	0.59991	5.77525	9.21425	0.00240138	0.0185025
OsMH63_07G0289500	0.59958	5.49878	12.6321	0.000379187	0.00458582
OsMH63_03G0145900	0.598988	3.85268	8.98027	0.0027291	0.0203567
OsMH63_03G0061900	0.598826	7.31633	7.33142	0.00677594	0.0400019
OsMH63_06G0411800	0.596307	4.98646	10.368	0.00128219	0.0114809
OsMH63_03G0211100	0.594228	4.93651	7.97979	0.00473024	0.0308234
OsMH63_04G0217600	0.593932	3.79027	9.14563	0.00249313	0.0190677
OsMH63_02G0532400	0.592564	6.71067	7.72293	0.00545239	0.0342018
OsMH63_12G0081300	0.592249	7.31006	8.24912	0.00407717	0.0275801
OsMH63_04G0447000	0.59165	6.2741	10.3819	0.00127254	0.0114228
OsMH63_12G0261200	0.591499	3.30112	8.30382	0.00395618	0.0269326
OsMH63_03G0095500	0.590682	6.10443	10.5823	0.00114178	0.0105104
OsMH63_02G0032000	0.590563	5.76935	8.84781	0.00293441	0.0214945
OsMH63_01G0652400	0.589273	4.38732	10.4001	0.00126012	0.0113631
OsMH63_06G0488000	0.58793	4.94485	10.3874	0.00126879	0.0114017
OsMH63_08G0335600	0.587657	5.43535	7.93297	0.0048542	0.0313856
OsMH63_04G0101900	0.58747	4.23281	9.4493	0.0021123	0.0167163
OsMH63_08G0014500	0.587285	3.20462	8.10611	0.00441164	0.0292428
OsMH63_04G0445100	0.586675	7.51128	7.39222	0.00655065	0.0390981
OsMH63_12G0277900	0.586116	3.20526	7.69804	0.00552808	0.0345166
OsMH63_11G0049600	0.585779	5.88197	12.1806	0.000482881	0.00548176
OsMH63_01G0695300	0.584958	5.18424	11.2689	0.000788149	0.0079799
OsMH63_12G0361600	0.584852	3.27231	8.93053	0.00280443	0.020753
OsMH63_09G0330200	0.584805	5.97998	14.212	0.000163326	0.00244989
OsMH63_02G0477400	0.584418	4.95714	8.77294	0.00305732	0.0221403
OsMH63_03G0025400	0.582085	3.13167	8.01623	0.00463599	0.0303462
OsMH63_01G0667200	0.581321	4.42313	7.7199	0.00546153	0.0342432
OsMH63_04G0237300	0.580741	6.28688	14.8465	0.000116623	0.00191079
OsMH63_09G0075000	0.580069	6.87255	8.34807	0.00386097	0.0264647
OsMH63_03G0374000	0.578977	6.98226	10.0062	0.00156013	0.0132571
OsMH63_09G0313400	0.578791	4.70321	6.91196	0.00856209	0.0476558
OsMH63_06G0255900	0.578354	5.55046	10.2861	0.00134037	0.0118596
OsMH63_08G0094200	0.577806	6.37398	8.84659	0.00293637	0.0215016
OsMH63_02G0116800	0.577207	3.81897	7.27243	0.00700211	0.0409354
OsMH63_01G0186400	0.576332	3.09724	8.32444	0.00391152	0.0267088
OsMH63_03G0198500	0.575797	4.29499	12.1428	0.000492769	0.00556774
OsMH63_05G0288400	0.575581	6.31272	7.10385	0.00769185	0.0439825
OsMH63_10G0344800	0.57514	6.2627	13.0689	0.000300236	0.00384345
OsMH63_01G0069000	0.573435	3.77312	6.8418	0.00890488	0.0490913
OsMH63_04G0004700	0.573021	5.23803	10.8502	0.000987877	0.00944281
OsMH63_07G0230900	0.572648	4.16723	10.97	0.000926006	0.00898624
OsMH63_09G0164500	0.57151	5.88453	7.2031	0.00727777	0.0421488
OsMH63_01G0432200	0.570838	2.72651	6.81541	0.00903743	0.0495559
OsMH63_11G0078600	0.56959	5.42713	11.8965	0.000562404	0.0061836
OsMH63_10G0084700	0.569572	4.79833	7.82799	0.00514432	0.0327672
OsMH63_08G0216700	0.567498	5.29376	12.6979	0.000366074	0.00445709
OsMH63_03G0470600	0.567319	4.20429	10.1302	0.0014586	0.0126423
OsMH63_06G0468000	0.567229	3.84563	8.23425	0.00411072	0.0277211
OsMH63_07G0069300	0.56631	4.56856	9.49275	0.00206286	0.0163728
OsMH63_07G0132500	0.5658	4.225	12.1859	0.000481529	0.00546929
OsMH63_03G0420500	0.565733	4.03072	7.24799	0.00709804	0.0413511
OsMH63_06G0341800	0.565704	4.97753	12.1405	0.000493386	0.00556891
OsMH63_03G0056600	0.564291	4.81296	7.59634	0.00584868	0.0359383
OsMH63_01G0677400	0.563858	4.98633	9.55002	0.00199948	0.0160284
OsMH63_04G0466900	0.563305	4.20838	7.35931	0.00667163	0.0395911
OsMH63_01G0533700	0.562523	4.96522	8.9857	0.002721	0.0203213
OsMH63_05G0316400	0.562416	5.09983	10.261	0.00135875	0.011988
OsMH63_06G0436400	0.562382	3.69963	8.7518	0.00309296	0.0223075
OsMH63_03G0516300	0.561265	5.85201	9.33863	0.00224373	0.0175639
OsMH63_04G0504800	0.56104	3.62145	8.11309	0.00439468	0.0292259
OsMH63_11G0045700	0.559187	3.8053	8.42537	0.00370021	0.025561
OsMH63_03G0207200	0.558795	5.98712	8.82399	0.00297295	0.0217108
OsMH63_03G0060100	0.557415	4.30568	10.101	0.00148193	0.0128036
OsMH63_07G0094800	0.557329	6.21084	7.93116	0.00485906	0.0313984
OsMH63_07G0353100	0.557153	4.80216	7.9589	0.00478515	0.0310722
OsMH63_01G0071200	0.556265	5.96926	8.29113	0.00398393	0.0270762
OsMH63_06G0282300	0.555746	4.14612	9.35142	0.00222812	0.0174669
OsMH63_08G0011000	0.555296	3.71235	7.39338	0.00654645	0.0390838
OsMH63_12G0011500	0.555289	4.84356	13.6634	0.000218677	0.00301943
OsMH63_01G0154600	0.554614	6.13471	8.72363	0.00314112	0.022596
OsMH63_04G0287400	0.55433	4.24745	9.85219	0.0016963	0.0141641
OsMH63_01G0064500	0.554023	6.4442	8.84099	0.00294539	0.0215489
OsMH63_06G0003000	0.553916	4.9193	7.76868	0.00531599	0.0335565
OsMH63_09G0380300	0.553627	3.81368	7.89245	0.00496416	0.0319062
OsMH63_03G0087800	0.553313	4.8503	8.38537	0.00378253	0.0260413
OsMH63_04G0478200	0.552942	5.16326	10.4577	0.00122142	0.0110927
OsMH63_05G0118500	0.552212	10.4008	8.26826	0.00403442	0.0273422
OsMH63_02G0375400	0.551795	5.47829	8.30721	0.00394881	0.0269051
OsMH63_05G0208800	0.551503	6.10463	8.78686	0.00303409	0.0220383
OsMH63_04G0024900	0.551385	3.43212	8.03477	0.0045888	0.0301283
OsMH63_04G0385300	0.551219	3.80361	9.05545	0.00261912	0.0197529
OsMH63_05G0384300	0.550992	7.9099	7.91849	0.00489322	0.0315532
OsMH63_12G0060200	0.55003	5.61505	9.31856	0.00226844	0.0177189
OsMH63_05G0355200	0.549127	4.75569	7.93704	0.00484331	0.0313433
OsMH63_01G0081500	0.549125	5.06616	10.6475	0.00110218	0.010246
OsMH63_07G0310500	0.548986	5.38456	9.13009	0.0025144	0.0191902
OsMH63_07G0324700	0.548906	4.93997	9.10007	0.00255599	0.0194119
OsMH63_03G0503200	0.548823	3.73983	10.6512	0.00110001	0.0102303
OsMH63_09G0383900	0.548505	6.57788	8.31036	0.00394195	0.0268753
OsMH63_12G0061400	0.547412	4.98546	11.1814	0.00082622	0.00823937
OsMH63_05G0068400	0.545518	6.27517	6.86428	0.00879355	0.0486013
OsMH63_09G0322300	0.543548	4.34684	7.14301	0.00752569	0.0432263
OsMH63_08G0029000	0.543492	3.32196	6.96702	0.00830257	0.046589
OsMH63_02G0121400	0.542937	5.60969	11.5664	0.000671547	0.00710587
OsMH63_02G0309200	0.542901	4.93313	9.64794	0.00189564	0.015407
OsMH63_07G0364500	0.541831	5.24835	7.72528	0.00544528	0.034177
OsMH63_05G0053000	0.541264	6.49064	10.1477	0.00144478	0.0125427
OsMH63_01G0049200	0.538639	6.24434	8.10913	0.00440429	0.0292428
OsMH63_01G0611900	0.537204	5.74068	7.99234	0.00469756	0.0306658
OsMH63_09G0339700	0.537063	6.90744	7.98487	0.00471698	0.0307647
OsMH63_08G0216000	0.535429	5.61797	11.3503	0.000754376	0.00773298
OsMH63_08G0417400	0.534755	5.23422	8.01054	0.0046506	0.0304313
OsMH63_09G0223600	0.533574	4.6755	9.29268	0.00230071	0.0179041
OsMH63_01G0702000	0.533104	4.58398	7.90272	0.00493604	0.0317537
OsMH63_04G0393400	0.532887	5.3763	6.96046	0.00833308	0.0467239
OsMH63_03G0037800	0.532798	5.78718	9.82864	0.00171815	0.014319
OsMH63_02G0093500	0.532173	4.25535	8.96249	0.0027558	0.0205334
OsMH63_08G0237000	0.53206	4.67289	9.95531	0.00160386	0.013549
OsMH63_12G0107400	0.531885	5.61981	12.236	0.000468765	0.00538644
OsMH63_08G0215900	0.531797	4.89904	6.92377	0.00850575	0.0474445
OsMH63_04G0405100	0.530763	4.88972	10.6593	0.0010952	0.0101986
OsMH63_06G0011400	0.530597	5.15801	11.3984	0.000735092	0.00758195
OsMH63_08G0446300	0.5305	6.84483	9.3596	0.00221821	0.0174018
OsMH63_02G0360100	0.530423	5.74184	7.03702	0.00798417	0.0453427
OsMH63_03G0525600	0.530063	5.21636	8.69853	0.00318466	0.022841
OsMH63_04G0370300	0.527945	7.05067	7.45767	0.00631666	0.0380263
OsMH63_09G0385300	0.527676	6.42417	10.0306	0.0015396	0.0131239
OsMH63_11G0032200	0.527236	4.96703	11.0521	0.000885872	0.00867058
OsMH63_01G0460300	0.525594	7.2493	8.89098	0.00286582	0.0211351
OsMH63_10G0263300	0.525448	5.77285	8.49351	0.00356416	0.0248325
OsMH63_05G0001900	0.524446	4.37626	7.6649	0.00563054	0.0349749
OsMH63_01G0702900	0.523325	4.11582	9.91422	0.00164007	0.0138064
OsMH63_03G0202900	0.52266	5.37764	6.98001	0.00824251	0.046324
OsMH63_03G0505200	0.522306	3.77637	7.95659	0.00479126	0.0310808
OsMH63_07G0262000	0.520963	4.44496	7.69911	0.0055248	0.0345061
OsMH63_06G0153500	0.520894	4.7719	8.24787	0.00407999	0.0275819
OsMH63_01G0490100	0.520002	4.90318	7.23919	0.00713291	0.0415096
OsMH63_03G0089900	0.5182	4.33317	6.91089	0.00856724	0.0476667
OsMH63_02G0341900	0.517737	4.72205	10.7248	0.00105709	0.00996804
OsMH63_02G0466400	0.516045	4.82746	7.22203	0.00720143	0.0418073
OsMH63_01G0407200	0.515762	5.67874	7.75037	0.00537017	0.0337937
OsMH63_10G0251100	0.515039	5.01716	7.38947	0.00656067	0.0391364
OsMH63_02G0399300	0.51316	3.26823	7.45611	0.00632216	0.0380489
OsMH63_03G0437300	0.511851	4.80315	8.04525	0.00456232	0.03
OsMH63_01G0115100	0.510933	5.69931	12.908	0.000327187	0.00410357
OsMH63_09G0323200	0.510708	5.57777	8.79575	0.00301934	0.021968
OsMH63_02G0375800	0.509729	4.63513	11.67	0.000635154	0.00680401
OsMH63_11G0181400	0.509492	4.24765	6.83295	0.00894915	0.0492226
OsMH63_10G0329800	0.509263	5.73946	8.25427	0.00406561	0.0275105
OsMH63_12G0314400	0.50786	5.42523	9.17309	0.002456	0.0188508
OsMH63_05G0249200	0.507781	7.27379	8.42749	0.0036959	0.0255468
OsMH63_01G0618700	0.506595	5.03842	13.6618	0.00021886	0.00301943
OsMH63_06G0050600	0.506246	4.43624	7.19654	0.00730444	0.0422355
OsMH63_05G0398400	0.506144	7.68038	6.8081	0.00907453	0.0496851
OsMH63_06G0310100	0.506044	4.50411	7.27373	0.00699704	0.0409168
OsMH63_01G0704700	0.504748	6.56623	8.08853	0.00445463	0.0294528
OsMH63_10G0310300	0.502266	5.41173	8.14752	0.00431201	0.0288118
OsMH63_09G0014900	0.501897	6.32208	8.75854	0.00308155	0.0222414
OsMH63_03G0147700	0.500409	5.32711	7.74351	0.00539058	0.0338827
OsMH63_04G0473900	0.500295	5.14756	8.86569	0.0029058	0.0213283
OsMH63_01G0197500	-0.501476	4.41705	7.44517	0.00636071	0.038247
OsMH63_10G0266500	-0.501834	5.22811	7.51778	0.00610928	0.0370456
OsMH63_06G0396600	-0.502476	7.03796	6.99198	0.00818759	0.0461471
OsMH63_03G0556700	-0.502693	3.8372	8.64496	0.00327967	0.023335
OsMH63_12G0284400	-0.50293	5.66336	7.79186	0.00524822	0.0332305
OsMH63_08G0450600	-0.505164	4.63204	7.08056	0.00779247	0.0444639
OsMH63_05G0075200	-0.506625	4.34149	6.82627	0.00898269	0.0493569
OsMH63_11G0059000	-0.506883	8.28762	7.50395	0.0061564	0.0372435
OsMH63_12G0124500	-0.506932	5.70048	7.61544	0.00578706	0.0357267
OsMH63_03G0582600	-0.5089	6.05103	7.48091	0.00623567	0.0376434
OsMH63_05G0274300	-0.508922	6.15627	10.563	0.00115375	0.010607
OsMH63_03G0574300	-0.509684	6.53011	7.63575	0.00572225	0.0354328
OsMH63_10G0042600	-0.509797	6.47906	8.03261	0.00459426	0.0301459
OsMH63_04G0541400	-0.510403	4.88431	9.84886	0.00169937	0.0141843
OsMH63_02G0157500	-0.51059	7.49333	6.98152	0.00823556	0.046324
OsMH63_01G0649800	-0.511434	10.0373	7.62032	0.00577142	0.0356557
OsMH63_06G0041700	-0.512564	5.16015	12.6986	0.000365928	0.00445709
OsMH63_05G0379200	-0.512938	4.04441	9.10346	0.00255126	0.0193896
OsMH63_11G0119700	-0.514193	8.31859	7.83077	0.00513642	0.0327655
OsMH63_02G0428900	-0.514649	5.93868	9.59965	0.00194614	0.0156763
OsMH63_04G0531100	-0.515655	5.37794	9.51457	0.00203846	0.0162447
OsMH63_10G0377600	-0.518237	4.32993	8.55251	0.00345045	0.0242666
OsMH63_02G0503100	-0.518356	4.61865	9.00057	0.00269895	0.0201932
OsMH63_11G0359200	-0.518513	5.88699	10.6928	0.00107551	0.010089
OsMH63_12G0059900	-0.518565	6.69066	10.8067	0.00101135	0.00962049
OsMH63_02G0112900	-0.51896	4.04704	6.88359	0.00869909	0.0481898
OsMH63_11G0120200	-0.519457	10.5183	7.38275	0.00658524	0.0392073
OsMH63_01G0606000	-0.519762	7.63392	9.36123	0.00221623	0.0173926
OsMH63_07G0424100	-0.520862	5.09781	7.00233	0.00814039	0.0459828
OsMH63_07G0309000	-0.521076	7.42668	8.74662	0.00310176	0.0223575
OsMH63_08G0398000	-0.521646	5.94396	8.43609	0.00367847	0.0254717
OsMH63_01G0249600	-0.521666	4.64137	8.55241	0.00345065	0.0242666
OsMH63_02G0573800	-0.521777	5.19322	8.35692	0.00384221	0.0263695
OsMH63_07G0373800	-0.522291	4.49994	8.44274	0.00366505	0.0253869
OsMH63_07G0297500	-0.523204	5.32455	8.87675	0.00288825	0.0212426
OsMH63_07G0140300	-0.524773	3.91459	7.41169	0.00648013	0.0387734
OsMH63_02G0156600	-0.525872	5.57441	8.64362	0.00328208	0.0233388
OsMH63_09G0279600	-0.526056	4.72315	8.90766	0.00283977	0.0209786
OsMH63_03G0013200	-0.527832	4.58605	10.7783	0.00102696	0.00974757
OsMH63_01G0605600	-0.528634	4.84754	8.59059	0.00337905	0.0239106
OsMH63_06G0079200	-0.528823	6.4732	6.81501	0.00903949	0.0495559
OsMH63_01G0549100	-0.529195	4.52593	7.3017	0.00688894	0.040508
OsMH63_11G0056200	-0.529608	4.25298	8.70587	0.00317187	0.0227719
OsMH63_10G0347500	-0.529627	7.0619	9.21195	0.00240441	0.0185139
OsMH63_01G0400200	-0.530035	5.16767	11.6942	0.000626939	0.00674144
OsMH63_08G0168100	-0.53016	3.8702	7.42183	0.00644372	0.0386838
OsMH63_05G0030700	-0.530718	5.33223	8.04403	0.0045654	0.0300111
OsMH63_02G0354600	-0.532843	6.95625	9.11994	0.00252839	0.019263
OsMH63_03G0105500	-0.533204	6.35983	7.99813	0.00468256	0.0306048
OsMH63_08G0239400	-0.533624	6.37195	7.93181	0.00485732	0.0313964
OsMH63_09G0265400	-0.533973	6.88682	7.32923	0.00678419	0.0400308
OsMH63_02G0401600	-0.534277	3.87756	9.14698	0.00249129	0.0190676
OsMH63_04G0425600	-0.53435	5.23866	14.5816	0.000134215	0.00212819
OsMH63_08G0052500	-0.53457	3.6775	7.65877	0.0056497	0.0350839
OsMH63_05G0115100	-0.534654	5.3833	11.7103	0.000621552	0.00670125
OsMH63_03G0161900	-0.535272	4.43945	6.80041	0.00911369	0.0498617
OsMH63_03G0199700	-0.535415	5.00402	9.82366	0.00172281	0.0143524
OsMH63_10G0092100	-0.535628	5.09015	8.75727	0.0030837	0.0222494
OsMH63_01G0558700	-0.535872	5.28353	10.894	0.000964781	0.00928763
OsMH63_06G0476600	-0.53673	5.58372	9.96816	0.00159271	0.0134863
OsMH63_10G0138600	-0.537366	5.04775	11.0166	0.000902983	0.00880226
OsMH63_09G0188600	-0.53822	4.30937	8.18301	0.00422845	0.0283642
OsMH63_08G0441700	-0.538301	4.87024	10.1552	0.00143896	0.0125021
OsMH63_04G0325800	-0.538868	5.8319	6.9974	0.00816283	0.0460555
OsMH63_01G0585300	-0.539164	5.73077	8.2789	0.00401084	0.0272164
OsMH63_01G0661300	-0.539178	4.27485	10.9548	0.000933617	0.00904389
OsMH63_08G0008800	-0.540696	5.20203	7.81024	0.00519511	0.0329982
OsMH63_07G0388300	-0.541861	6.59391	12.2085	0.00047573	0.00543763
OsMH63_03G0089100	-0.545696	5.8103	8.03796	0.0045807	0.0300843
OsMH63_01G0263100	-0.54832	5.46149	8.86652	0.00290449	0.0213258
OsMH63_06G0463500	-0.549759	6.09795	9.42895	0.00213586	0.0168658
OsMH63_03G0424000	-0.549786	4.4099	11.1796	0.000827025	0.00824361
OsMH63_07G0120800	-0.549859	4.73525	9.09942	0.0025569	0.019412
OsMH63_06G0070600	-0.550055	6.02034	11.2185	0.000809873	0.00812499
OsMH63_06G0097000	-0.550114	4.00966	9.34545	0.0022354	0.0175113
OsMH63_07G0115300	-0.550821	5.83361	8.54123	0.00347191	0.0243923
OsMH63_08G0416700	-0.551236	3.96024	6.87796	0.00872651	0.0483047
OsMH63_06G0032400	-0.551696	3.6322	7.68925	0.00555507	0.0346352
OsMH63_03G0147900	-0.551834	7.00838	8.14677	0.00431379	0.0288118
OsMH63_06G0075400	-0.55349	5.62691	10.16	0.00143521	0.0124846
OsMH63_01G0082200	-0.553781	6.05076	8.17943	0.0042368	0.0283936
OsMH63_01G0110700	-0.55441	5.80803	9.09078	0.00256902	0.0194631
OsMH63_10G0065300	-0.556818	6.13654	7.89876	0.00494688	0.0318045
OsMH63_11G0029800	-0.558379	4.63412	11.2458	0.000798029	0.00804342
OsMH63_04G0355400	-0.559269	6.047	9.24051	0.00236719	0.0183119
OsMH63_04G0314000	-0.560874	3.98415	10.2351	0.00137795	0.0120835
OsMH63_12G0065200	-0.561292	4.35962	8.85351	0.00292526	0.0214348
OsMH63_04G0502500	-0.561321	5.07242	10.5613	0.00115479	0.0106121
OsMH63_09G0315800	-0.561412	5.83166	8.05757	0.00453138	0.0298418
OsMH63_12G0051600	-0.56145	6.13103	12.9861	0.00031382	0.00397738
OsMH63_03G0373800	-0.561664	6.18053	7.76064	0.00533969	0.0336606
OsMH63_02G0096600	-0.56195	4.10188	9.28325	0.00231259	0.0179666
OsMH63_08G0013900	-0.562044	5.1267	8.32711	0.00390578	0.0266874
OsMH63_03G0150400	-0.562895	2.82531	7.00858	0.00811199	0.0459069
OsMH63_02G0092300	-0.562981	5.60361	9.96964	0.00159142	0.0134807
OsMH63_02G0091700	-0.563068	3.61675	11.0584	0.00088288	0.00865303
OsMH63_08G0165500	-0.563411	5.33275	7.60067	0.00583465	0.0358806
OsMH63_02G0552300	-0.563758	5.14623	7.78232	0.00527599	0.0333561
OsMH63_07G0284000	-0.563853	3.91514	7.14983	0.00749709	0.0431192
OsMH63_04G0038600	-0.564219	5.14654	7.82468	0.00515376	0.0328036
OsMH63_01G0487400	-0.564873	5.12477	7.19662	0.00730412	0.0422355
OsMH63_07G0329000	-0.565039	6.3492	10.3943	0.00126403	0.0113793
OsMH63_04G0531300	-0.56605	6.58704	9.14439	0.00249482	0.0190677
OsMH63_05G0254400	-0.566142	5.32751	8.78054	0.0030446	0.0220851
OsMH63_01G0488100	-0.566231	5.71252	11.1378	0.000845863	0.00837741
OsMH63_05G0298400	-0.567925	6.99905	7.21	0.00724986	0.0420096
OsMH63_01G0406900	-0.568143	6.79874	7.25771	0.00705974	0.0411723
OsMH63_11G0100500	-0.568152	3.11004	7.12117	0.0076179	0.043698
OsMH63_06G0262900	-0.569231	7.38936	6.92529	0.00849851	0.0474427
OsMH63_02G0320000	-0.569993	4.16224	6.99996	0.00815113	0.0460134
OsMH63_08G0375500	-0.57094	7.50593	9.04045	0.00264071	0.019881
OsMH63_12G0131100	-0.57146	3.56016	6.90844	0.008579	0.0477076
OsMH63_01G0092000	-0.57224	7.05549	7.90832	0.00492079	0.0316838
OsMH63_04G0144700	-0.572727	5.40287	10.3057	0.00132616	0.0117821
OsMH63_02G0379600	-0.572752	6.26458	8.57534	0.00340746	0.0240487
OsMH63_06G0368200	-0.572966	5.91652	10.9388	0.000941716	0.00910681
OsMH63_03G0468600	-0.573834	5.54718	15.4408	8.51e-05	0.00150033
OsMH63_02G0000700	-0.574284	5.49291	17.411	3.01e-05	0.000710391
OsMH63_02G0038400	-0.575531	7.34597	8.29666	0.00397181	0.0270108
OsMH63_04G0446500	-0.575605	3.6144	8.34377	0.00387011	0.0265022
OsMH63_12G0053800	-0.575743	5.53712	9.57943	0.0019677	0.0158029
OsMH63_02G0307900	-0.575935	5.68576	11.2936	0.000777757	0.00790531
OsMH63_11G0358300	-0.575983	4.3386	10.3779	0.00127535	0.0114386
OsMH63_01G0621000	-0.576154	4.12795	8.86786	0.00290236	0.0213174
OsMH63_03G0048500	-0.576987	7.23986	8.70206	0.00317851	0.0228044
OsMH63_04G0383200	-0.577466	3.9383	9.21603	0.00239905	0.0184989
OsMH63_07G0369500	-0.579266	3.67435	10.667	0.00109066	0.0101731
OsMH63_04G0478800	-0.579498	4.54453	11.8922	0.000563685	0.00619139
OsMH63_01G0198200	-0.580018	5.53404	8	0.00467774	0.0305825
OsMH63_01G0053300	-0.580099	6.82189	7.14168	0.00753125	0.0432468
OsMH63_03G0542500	-0.584475	6.22032	9.22041	0.00239332	0.0184678
OsMH63_06G0221000	-0.585525	4.21906	11.2368	0.0008019	0.00807117
OsMH63_02G0126600	-0.586832	6.58099	7.52176	0.00609581	0.036995
OsMH63_07G0254400	-0.587539	5.02612	11.2088	0.000814107	0.00815297
OsMH63_02G0554900	-0.588366	4.69126	15.6113	7.78e-05	0.00140725
OsMH63_03G0157300	-0.588433	6.37488	6.97761	0.00825357	0.0463621
OsMH63_06G0000700	-0.589591	5.12757	13.5102	0.000237274	0.00320339
OsMH63_04G0430300	-0.589613	5.77949	11.4034	0.000733088	0.00757371
OsMH63_07G0249400	-0.590593	4.84925	13.2915	0.00026661	0.00350624
OsMH63_12G0369600	-0.591137	5.23972	13.1063	0.000294297	0.00379432
OsMH63_02G0314800	-0.591544	7.75037	9.91628	0.00163823	0.0137963
OsMH63_06G0272500	-0.591807	4.21406	9.44343	0.00211907	0.0167576
OsMH63_08G0391200	-0.591901	4.28359	10.5153	0.00118393	0.0108202
OsMH63_06G0051600	-0.592721	3.36371	7.58632	0.0058813	0.0360467
OsMH63_03G0510400	-0.59285	4.91732	11.3405	0.000758333	0.00776252
OsMH63_07G0447300	-0.593077	4.784	14.1216	0.000171368	0.00253367
OsMH63_08G0050700	-0.59329	4.08613	9.80577	0.00173965	0.0144648
OsMH63_09G0375200	-0.593291	6.13117	9.5481	0.00200156	0.0160392
OsMH63_10G0295800	-0.593326	2.88364	7.18306	0.00735949	0.0424744
OsMH63_10G0364400	-0.594298	2.85176	7.59277	0.00586028	0.0359768
OsMH63_08G0174400	-0.594581	5.69263	8.40451	0.00374291	0.0258107
OsMH63_03G0023000	-0.594821	4.59865	11.7926	0.000594656	0.00646923
OsMH63_08G0183400	-0.595307	4.63375	8.94133	0.00278789	0.0206942
OsMH63_06G0474000	-0.595683	4.48882	11.253	0.000794941	0.00802724
OsMH63_01G0111700	-0.595781	4.52973	12.117	0.000499644	0.00563074
OsMH63_05G0334700	-0.596086	5.35519	15.0527	0.000104551	0.00176506
OsMH63_01G0609500	-0.596701	4.17205	8.10818	0.00440659	0.0292428
OsMH63_03G0569500	-0.59726	5.13971	8.93174	0.00280258	0.020753
OsMH63_04G0389000	-0.597473	6.00469	14.0303	0.000179886	0.00262733
OsMH63_05G0309500	-0.598138	6.0147	8.14436	0.00431954	0.0288413
OsMH63_12G0045200	-0.598562	3.5894	6.87901	0.0087214	0.0482887
OsMH63_05G0322700	-0.59905	6.07962	7.19153	0.00732486	0.0423098
OsMH63_02G0085200	-0.599382	4.77225	8.36292	0.00382956	0.0263077
OsMH63_04G0546600	-0.599937	4.53872	11.8979	0.000561972	0.00618198
OsMH63_05G0219400	-0.600051	4.20563	8.80093	0.00301076	0.0219204
OsMH63_04G0367500	-0.600359	6.69301	13.8859	0.000194245	0.00278633
OsMH63_01G0469600	-0.600781	9.53886	10.9553	0.00093338	0.00904389
OsMH63_08G0015100	-0.601582	5.4939	7.60715	0.00581374	0.0358252
OsMH63_03G0376000	-0.602582	4.61105	11.2466	0.000797699	0.00804342
OsMH63_03G0012000	-0.602699	4.65225	15.0155	0.00010663	0.00179456
OsMH63_07G0298700	-0.603553	4.72963	8.76113	0.00307718	0.0222309
OsMH63_03G0090200	-0.604506	7.2076	8.3915	0.00376979	0.0259713
OsMH63_11G0308800	-0.605221	5.99007	9.17389	0.00245492	0.0188492
OsMH63_07G0046800	-0.605256	4.39059	7.23833	0.00713632	0.0415172
OsMH63_11G0056700	-0.605297	4.21292	8.65232	0.00326645	0.0232882
OsMH63_12G0066700	-0.605905	5.5823	17.0195	3.7e-05	0.000809475
OsMH63_01G0702800	-0.606189	5.75195	12.3221	0.000447624	0.00519033
OsMH63_08G0045300	-0.606342	5.30985	8.97382	0.00273875	0.0204204
OsMH63_11G0025600	-0.607269	6.67487	9.72534	0.00181745	0.0149288
OsMH63_05G0427300	-0.607348	9.06512	10.6778	0.00108431	0.0101431
OsMH63_12G0352000	-0.607507	4.27967	14.9969	0.000107688	0.00180675
OsMH63_07G0293100	-0.607613	5.29469	8.52068	0.00351134	0.0245578
OsMH63_06G0483900	-0.607917	4.86508	12.1772	0.000483764	0.00548751
OsMH63_04G0536900	-0.608846	4.04223	9.90242	0.00165062	0.0138764
OsMH63_08G0288800	-0.609934	5.98431	8.03968	0.00457635	0.0300649
OsMH63_05G0084800	-0.610037	4.59281	7.15047	0.00749442	0.0431153
OsMH63_08G0001800	-0.610046	5.91	15.4656	8.4e-05	0.00148805
OsMH63_05G0058000	-0.610244	6.24388	11.7899	0.000595522	0.00647215
OsMH63_06G0343600	-0.610402	6.62093	13.9574	0.000187	0.00270568
OsMH63_11G0068500	-0.61054	3.77569	7.67788	0.00559019	0.0347852
OsMH63_08G0042700	-0.610687	4.57771	7.82378	0.00515634	0.0328103
OsMH63_11G0454900	-0.611566	6.5439	10.0589	0.00151612	0.0130211
OsMH63_05G0100700	-0.611644	6.12339	9.98371	0.00157931	0.0134043
OsMH63_04G0533200	-0.611832	4.48976	12.0368	0.000521593	0.00582416
OsMH63_03G0465500	-0.61203	4.52659	11.6901	0.000628337	0.00675088
OsMH63_03G0124600	-0.613653	4.56671	13.9369	0.000189053	0.00272992
OsMH63_07G0391900	-0.613858	3.58391	10.1097	0.00147492	0.0127583
OsMH63_02G0365900	-0.613904	4.43194	11.7603	0.00060508	0.00655301
OsMH63_02G0488700	-0.614338	7.07889	11.2834	0.000782022	0.00793808
OsMH63_05G0088400	-0.615722	5.56429	7.31549	0.00683629	0.0402703
OsMH63_04G0554100	-0.616052	4.71487	10.1872	0.00141421	0.0123465
OsMH63_01G0576000	-0.616926	6.13533	9.69221	0.00185051	0.0151082
OsMH63_05G0436100	-0.61723	3.19996	7.00827	0.00811341	0.0459069
OsMH63_05G0440200	-0.617618	4.43986	8.26316	0.00404576	0.0274019
OsMH63_02G0383700	-0.617986	5.06678	12.1867	0.000481312	0.00546929
OsMH63_03G0178600	-0.61862	7.32657	9.48492	0.00207168	0.0164368
OsMH63_09G0219900	-0.619047	6.2412	13.234	0.000274915	0.00359581
OsMH63_01G0209100	-0.619309	4.0383	7.95824	0.0047869	0.0310722
OsMH63_02G0348200	-0.619393	3.76929	8.56567	0.0034256	0.0241505
OsMH63_04G0183300	-0.620095	3.17496	6.8699	0.00876598	0.048484
OsMH63_01G0320200	-0.620515	3.32172	7.11092	0.00766159	0.0438442
OsMH63_02G0151800	-0.62059	2.92996	9.0627	0.00260876	0.0196884
OsMH63_03G0471000	-0.62125	4.11589	7.31797	0.00682684	0.0402428
OsMH63_01G0322500	-0.621469	5.94289	17.2133	3.34e-05	0.000756924
OsMH63_03G0196500	-0.621582	5.15217	10.8742	0.00097513	0.00936643
OsMH63_12G0248000	-0.622486	3.43266	8.93542	0.00279693	0.0207258
OsMH63_01G0130700	-0.622585	3.76015	10.6335	0.00111056	0.010293
OsMH63_11G0394700	-0.622866	5.29536	10.1194	0.00146714	0.0127028
OsMH63_03G0575600	-0.62297	6.92245	7.69167	0.00554764	0.0346088
OsMH63_01G0620400	-0.623472	4.7946	12.4683	0.000413911	0.00490176
OsMH63_10G0296300	-0.624378	3.69947	9.27312	0.00232541	0.0180597
OsMH63_09G0320300	-0.625662	5.71083	13.2005	0.000279876	0.00365188
OsMH63_01G0617100	-0.626133	7.35488	7.95046	0.00480751	0.0311675
OsMH63_09G0303100	-0.626338	5.51788	14.0432	0.000178663	0.00261476
OsMH63_07G0066100	-0.626683	3.21443	7.12296	0.00761031	0.043666
OsMH63_07G0426300	-0.627522	4.41192	10.312	0.00132166	0.0117581
OsMH63_04G0346300	-0.628657	4.95697	13.3249	0.000261909	0.0034528
OsMH63_07G0227100	-0.630678	4.7879	12.6773	0.000370129	0.00449636
OsMH63_09G0353900	-0.630842	4.21513	15.8909	6.71e-05	0.00125079
OsMH63_10G0014200	-0.631085	4.33009	8.4934	0.00356437	0.0248325
OsMH63_05G0006700	-0.632682	4.46453	14.7335	0.000123826	0.00200277
OsMH63_02G0057400	-0.63283	6.04548	8.64967	0.0032712	0.0232996
OsMH63_07G0328800	-0.633044	5.31434	10.9534	0.000934326	0.00904672
OsMH63_04G0376400	-0.633326	7.22786	9.84589	0.00170212	0.0141963
OsMH63_04G0435100	-0.633977	4.91642	13.5034	0.000238129	0.00320963
OsMH63_02G0074800	-0.634519	5.41882	9.88196	0.00166907	0.0140016
OsMH63_06G0125800	-0.634559	7.65638	8.14982	0.00430654	0.0287989
OsMH63_04G0360900	-0.634972	3.82187	7.56504	0.00595113	0.0362694
OsMH63_01G0359900	-0.637357	5.08435	11.3226	0.000765709	0.00781218
OsMH63_01G0397300	-0.63743	2.78913	8.3425	0.00387283	0.0265125
OsMH63_12G0307700	-0.638455	4.89435	11.1949	0.000820219	0.00819085
OsMH63_01G0433400	-0.638468	5.24216	11.5638	0.000672496	0.0071102
OsMH63_03G0343800	-0.638991	5.22519	15.6663	7.56e-05	0.00137413
OsMH63_05G0050700	-0.640427	7.03229	10.4838	0.00120424	0.0109688
OsMH63_03G0512700	-0.640531	5.06039	14.1538	0.000168461	0.00250093
OsMH63_05G0060600	-0.640624	6.75226	10.3981	0.00126148	0.0113678
OsMH63_04G0293700	-0.640877	5.10804	18.8014	1.45e-05	0.00042516
OsMH63_04G0072400	-0.641003	4.97912	8.1989	0.00419158	0.028178
OsMH63_01G0382300	-0.641308	6.03184	10.2502	0.00136669	0.0120238
OsMH63_08G0389100	-0.641426	3.42881	10.9735	0.000924216	0.00897463
OsMH63_03G0022600	-0.641828	3.30133	7.58377	0.0058896	0.0360627
OsMH63_01G0379900	-0.64195	4.77924	7.5353	0.00605018	0.0367903
OsMH63_12G0080400	-0.6438	5.65422	7.57923	0.00590446	0.0360865
OsMH63_02G0317100	-0.643842	4.11806	9.70675	0.00183592	0.0150401
OsMH63_05G0395000	-0.64572	7.53791	7.2379	0.00713805	0.0415172
OsMH63_09G0032000	-0.646873	3.35138	9.67491	0.00186801	0.0152167
OsMH63_03G0471900	-0.64792	6.76504	9.73636	0.00180659	0.014889
OsMH63_02G0384200	-0.649524	8.9424	9.33596	0.002247	0.0175831
OsMH63_03G0545500	-0.649979	7.46245	9.6315	0.00191268	0.0154896
OsMH63_05G0319100	-0.650113	6.48733	7.2917	0.0069274	0.0406412
OsMH63_09G0273300	-0.650239	3.02277	7.73972	0.00540192	0.0339442
OsMH63_10G0237100	-0.65024	5.36144	17.5496	2.8e-05	0.000677401
OsMH63_11G0054000	-0.650519	4.50283	12.2527	0.000464592	0.005347
OsMH63_05G0418100	-0.651385	4.52086	12.4937	0.000408332	0.00484628
OsMH63_12G0258800	-0.652554	4.50104	6.96248	0.00832364	0.0466952
OsMH63_03G0618400	-0.657223	6.56974	9.64659	0.00189703	0.0154125
OsMH63_07G0001900	-0.657536	3.50111	9.69002	0.00185271	0.0151205
OsMH63_04G0537300	-0.658105	5.99367	9.53298	0.00201812	0.0161182
OsMH63_01G0440100	-0.658345	4.29998	10.4675	0.00121494	0.011043
OsMH63_02G0456400	-0.659563	3.37308	8.64794	0.00327432	0.0233142
OsMH63_04G0361200	-0.659751	5.0179	12.5392	0.000398507	0.00476624
OsMH63_04G0362700	-0.659902	4.53052	13.9675	0.000185997	0.0027002
OsMH63_05G0127700	-0.660059	5.88356	12.9732	0.000315974	0.00399533
OsMH63_02G0057300	-0.660154	10.0754	12.9617	0.000317934	0.00401074
OsMH63_03G0360100	-0.660569	2.59041	6.99644	0.00816721	0.0460681
OsMH63_06G0420300	-0.66166	3.61245	8.10943	0.00440355	0.0292428
OsMH63_05G0420300	-0.661795	6.38755	10.5116	0.00118628	0.0108344
OsMH63_02G0018800	-0.661812	5.43201	16.8054	4.14e-05	0.000886408
OsMH63_06G0024000	-0.662178	3.07027	8.28929	0.00398796	0.0270951
OsMH63_03G0052200	-0.663213	4.70902	9.65091	0.00189257	0.0153878
OsMH63_12G0044800	-0.663927	3.57159	9.49846	0.00205644	0.0163399
OsMH63_02G0174600	-0.665236	4.7064	9.7936	0.0017512	0.0145386
OsMH63_03G0167400	-0.665673	9.31594	15.031	0.000105762	0.00178272
OsMH63_05G0004800	-0.666985	4.63475	7.02451	0.00804016	0.0456129
OsMH63_03G0099400	-0.667127	8.48934	13.8009	0.000203243	0.00287165
OsMH63_05G0108000	-0.66735	4.93626	14.4819	0.000141512	0.00220832
OsMH63_08G0423300	-0.667768	5.29644	15.8201	6.97e-05	0.00128629
OsMH63_01G0534600	-0.668378	3.11659	7.00438	0.00813106	0.045948
OsMH63_02G0264200	-0.668466	4.54416	9.69831	0.00184438	0.0150808
OsMH63_01G0405100	-0.668851	2.24432	8.04105	0.00457289	0.0300512
OsMH63_01G0477500	-0.669423	4.38134	7.41809	0.00645715	0.0387107
OsMH63_04G0404000	-0.670101	5.49446	12.867	0.000334421	0.00417141
OsMH63_06G0044700	-0.672549	7.15582	11.9783	0.000538225	0.00597231
OsMH63_06G0451600	-0.672719	6.00042	10.7347	0.00105143	0.00992761
OsMH63_10G0333300	-0.673877	5.47342	10.431	0.00123919	0.0112305
OsMH63_01G0699700	-0.674183	3.17569	9.02618	0.0026614	0.0199743
OsMH63_02G0548700	-0.674636	5.67832	13.6429	0.000221075	0.00303805
OsMH63_02G0457800	-0.675445	7.00934	8.13398	0.00434432	0.0289354
OsMH63_09G0272100	-0.676625	2.70798	8.85857	0.00291717	0.0214044
OsMH63_03G0603600	-0.67672	6.30778	14.4953	0.000140509	0.00219583
OsMH63_02G0349900	-0.67759	5.44306	12.3025	0.000452344	0.00523385
OsMH63_03G0145500	-0.677717	5.51734	17.2613	3.26e-05	0.000745068
OsMH63_03G0170400	-0.678649	4.84089	10.4765	0.00120903	0.0110032
OsMH63_12G0263000	-0.679051	3.81012	10.8659	0.000979525	0.00940031
OsMH63_03G0032800	-0.679349	8.97617	9.73979	0.00180321	0.0148678
OsMH63_06G0327600	-0.67983	2.90236	11.5212	0.000688063	0.00722066
OsMH63_04G0495300	-0.680101	4.64814	8.08167	0.00447153	0.0295374
OsMH63_02G0553700	-0.680677	3.58203	11.0749	0.000875061	0.00859583
OsMH63_12G0136100	-0.680955	6.29216	9.18273	0.00244309	0.018765
OsMH63_03G0513700	-0.681347	4.54555	7.78802	0.00525939	0.0332806
OsMH63_02G0070300	-0.681604	5.66511	12.7401	0.000357906	0.00438527
OsMH63_02G0353400	-0.682582	5.12929	24.0017	9.63e-07	5.94e-05
OsMH63_07G0318500	-0.683168	5.53798	18.8545	1.41e-05	0.000415747
OsMH63_05G0450000	-0.683225	4.58711	17.6159	2.7e-05	0.000657881
OsMH63_06G0077600	-0.683248	4.77351	7.41967	0.00645146	0.0387
OsMH63_01G0559900	-0.68359	5.10423	14.5632	0.000135539	0.00214446
OsMH63_01G0010100	-0.684249	5.40462	8.9626	0.00275562	0.0205334
OsMH63_10G0327100	-0.685024	4.77725	10.0084	0.00155832	0.0132521
OsMH63_11G0049100	-0.685379	3.82555	13.5822	0.000228336	0.00311445
OsMH63_06G0481900	-0.685434	3.90867	9.70406	0.00183862	0.0150516
OsMH63_07G0101100	-0.687245	2.46184	9.19938	0.00242097	0.0186083
OsMH63_07G0392400	-0.687294	5.26406	16.2406	5.58e-05	0.00110147
OsMH63_10G0182300	-0.687454	4.78465	9.77923	0.00176494	0.0146246
OsMH63_06G0104000	-0.68905	6.18942	14.2552	0.000159617	0.00240759
OsMH63_05G0327500	-0.6901	2.46501	7.60052	0.00583514	0.0358806
OsMH63_10G0333600	-0.69096	2.98322	8.12834	0.00435787	0.0290167
OsMH63_01G0570400	-0.691018	3.45054	9.7149	0.0018278	0.0149963
OsMH63_12G0319600	-0.692332	5.50612	20.7518	5.23e-06	0.000197982
OsMH63_02G0401800	-0.692731	3.16833	8.54651	0.00346186	0.0243375
OsMH63_01G0129100	-0.692942	4.91363	10.8674	0.000978736	0.00939691
OsMH63_03G0268600	-0.69417	3.76015	9.76701	0.00177671	0.014694
OsMH63_06G0011100	-0.695104	3.25969	11.5355	0.000682784	0.00718965
OsMH63_03G0171800	-0.695633	7.74704	14.4068	0.000147271	0.00226555
OsMH63_10G0251700	-0.696125	3.21161	9.4049	0.00216406	0.0170202
OsMH63_03G0457700	-0.69674	3.46819	13.4518	0.000244773	0.00329099
OsMH63_01G0634000	-0.696745	6.05879	12.2823	0.000457267	0.00528235
OsMH63_09G0188200	-0.697112	2.61901	7.75482	0.00535694	0.03373
OsMH63_05G0013900	-0.69732	11.2733	11.1017	0.000862493	0.00849936
OsMH63_09G0295500	-0.697352	2.58759	9.01312	0.00268049	0.0200897
OsMH63_03G0596600	-0.697471	4.55974	15.7735	7.14e-05	0.0013121
OsMH63_02G0283600	-0.698327	5.64594	11.6936	0.000627147	0.00674144
OsMH63_05G0341400	-0.699497	4.12258	15.0009	0.000107459	0.00180431
OsMH63_01G0656900	-0.699697	4.47554	13.8376	0.00019931	0.00283644
OsMH63_04G0192000	-0.700861	6.06619	14.462	0.000143018	0.00222071
OsMH63_02G0028200	-0.701719	8.70495	9.77243	0.00177149	0.0146676
OsMH63_03G0230200	-0.702102	8.39533	12.4058	0.000427997	0.00501918
OsMH63_09G0263000	-0.702835	4.29752	8.81013	0.00299563	0.0218322
OsMH63_03G0572900	-0.702883	4.17812	10.1771	0.00142198	0.0123944
OsMH63_03G0116300	-0.703181	5.7032	7.54705	0.00601083	0.036592
OsMH63_01G0098600	-0.704299	7.12673	7.58946	0.00587105	0.035994
OsMH63_03G0078900	-0.70482	4.30382	18.6034	1.61e-05	0.000455453
OsMH63_02G0188100	-0.704841	4.93207	16.1635	5.81e-05	0.00113689
OsMH63_08G0135100	-0.705169	3.29038	6.95769	0.00834597	0.046772
OsMH63_09G0383300	-0.705685	4.53912	9.30658	0.00228332	0.017803
OsMH63_12G0059400	-0.705861	7.66163	15.6102	7.78e-05	0.00140725
OsMH63_02G0444200	-0.705891	6.8514	10.6894	0.00107752	0.0101035
OsMH63_03G0538100	-0.707261	3.55459	9.42396	0.00214168	0.0168933
OsMH63_03G0237000	-0.707869	5.45926	18.8353	1.43e-05	0.000418815
OsMH63_02G0098600	-0.709545	2.95135	8.9457	0.00278124	0.0206519
OsMH63_08G0013200	-0.713701	6.42975	16.1547	5.84e-05	0.00113749
OsMH63_01G0563900	-0.714636	5.04704	9.50629	0.00204769	0.0163003
OsMH63_05G0372600	-0.715291	9.52583	10.5847	0.00114028	0.0105011
OsMH63_06G0165100	-0.715441	5.10821	16.6321	4.54e-05	0.00094505
OsMH63_10G0065100	-0.715869	2.04961	7.60228	0.00582944	0.0358806
OsMH63_02G0247400	-0.715992	2.08983	7.51173	0.00612986	0.0371288
OsMH63_04G0502600	-0.716721	4.61205	14.2848	0.000157125	0.00237994
OsMH63_04G0389700	-0.717749	6.01742	8.90626	0.00284195	0.0209876
OsMH63_01G0614700	-0.718389	4.9587	13.3388	0.000259973	0.00343354
OsMH63_01G0662400	-0.719138	6.93121	6.81438	0.00904269	0.0495609
OsMH63_09G0356600	-0.719146	6.33368	15.0479	0.000104818	0.0017682
OsMH63_03G0369100	-0.719579	4.53668	7.88326	0.00498943	0.0320467
OsMH63_02G0378400	-0.719994	4.99879	19.6121	9.49e-06	0.000306232
OsMH63_09G0040700	-0.721637	2.43347	7.42732	0.0064241	0.0385874
OsMH63_02G0322000	-0.723457	5.49363	19.1667	1.2e-05	0.000365429
OsMH63_09G0331200	-0.723597	2.10261	7.83379	0.00512783	0.0327392
OsMH63_02G0025700	-0.723961	3.33867	10.0765	0.00150175	0.0129284
OsMH63_02G0518000	-0.724151	8.3805	8.27645	0.00401626	0.0272446
OsMH63_10G0345600	-0.725621	5.19292	10.2488	0.00136773	0.0120257
OsMH63_05G0321500	-0.726137	3.5342	14.7487	0.000122835	0.00199174
OsMH63_03G0493600	-0.726294	7.48848	14.2326	0.00016155	0.00243505
OsMH63_09G0316700	-0.726366	3.62891	12.0609	0.000514912	0.0057668
OsMH63_12G0079900	-0.726455	5.26581	7.63161	0.00573541	0.035494
OsMH63_12G0098600	-0.726483	4.3998	12.6455	0.000376476	0.00455557
OsMH63_02G0066400	-0.726592	4.14697	10.3762	0.00127648	0.011444
OsMH63_05G0282200	-0.7277	3.82383	9.62448	0.00192001	0.0155196
OsMH63_06G0211900	-0.728171	3.30994	11.1083	0.000859414	0.00847673
OsMH63_01G0345100	-0.728547	3.38497	8.52733	0.00349853	0.0245296
OsMH63_06G0250800	-0.728688	3.11393	11.014	0.000904249	0.00881063
OsMH63_11G0045800	-0.728943	5.41907	15.4888	8.3e-05	0.00147475
OsMH63_09G0310400	-0.730027	6.00861	18.7182	1.52e-05	0.000437614
OsMH63_01G0634800	-0.730082	5.87818	7.50807	0.00614233	0.0371875
OsMH63_01G0424800	-0.730097	4.73967	8.42049	0.00371016	0.0256093
OsMH63_03G0471400	-0.730221	4.83838	17.8258	2.42e-05	0.000611825
OsMH63_02G0318600	-0.730506	6.79605	9.89393	0.00165825	0.013927
OsMH63_06G0310000	-0.730547	5.02157	21.1671	4.21e-06	0.000172022
OsMH63_06G0107900	-0.731576	2.50083	8.85436	0.00292389	0.021432
OsMH63_10G0260900	-0.731593	4.19486	9.46233	0.00209735	0.0166222
OsMH63_05G0097900	-0.731966	3.56515	13.2411	0.000273873	0.00358435
OsMH63_02G0477600	-0.732741	6.35376	17.6256	2.69e-05	0.000655267
OsMH63_05G0299200	-0.733753	7.01159	13.1401	0.000289042	0.00374441
OsMH63_03G0183100	-0.73383	4.41177	9.20795	0.00240967	0.018528
OsMH63_05G0101800	-0.734585	5.87282	12.7347	0.000358936	0.0043924
OsMH63_06G0042600	-0.735175	5.00991	21.8501	2.95e-06	0.000135001
OsMH63_02G0321800	-0.736472	7.03227	10.5847	0.00114027	0.0105011
OsMH63_04G0537800	-0.736955	4.26861	16.2523	5.54e-05	0.00109771
OsMH63_07G0136600	-0.737508	2.75153	7.0389	0.0079758	0.045319
OsMH63_12G0367900	-0.737854	8.10858	8.94937	0.00277566	0.0206317
OsMH63_01G0498000	-0.738272	5.83929	8.95623	0.00276525	0.0205897
OsMH63_06G0263400	-0.738487	5.03662	21.9598	2.78e-06	0.000129138
OsMH63_06G0392300	-0.738535	2.14973	8.88565	0.00287421	0.0211631
OsMH63_06G0460500	-0.738547	5.92159	9.93653	0.0016203	0.0136666
OsMH63_03G0563100	-0.740874	5.04872	10.3936	0.00126454	0.0113793
OsMH63_03G0491200	-0.741625	3.05764	9.87282	0.00167738	0.0140496
OsMH63_02G0375500	-0.743042	6.17555	14.4686	0.000142513	0.00221755
OsMH63_05G0458000	-0.744137	2.8215	11.1823	0.000825834	0.00823932
OsMH63_05G0026900	-0.744367	5.24183	10.9863	0.00091786	0.0089312
OsMH63_03G0438600	-0.744624	4.8493	12.2347	0.000469096	0.00538655
OsMH63_02G0466200	-0.745888	0.985261	6.79505	0.00914112	0.0499865
OsMH63_09G0283200	-0.74693	2.74342	8.95133	0.00277268	0.0206262
OsMH63_01G0250600	-0.747205	3.01862	9.63956	0.00190431	0.0154543
OsMH63_05G0419300	-0.748095	2.54271	7.68342	0.00557303	0.0347273
OsMH63_04G0427900	-0.748693	4.383	16.9427	3.85e-05	0.000834469
OsMH63_03G0558200	-0.749449	8.06813	8.95051	0.00277392	0.0206262
OsMH63_07G0355700	-0.750871	5.20417	24.7226	6.62e-07	4.48e-05
OsMH63_08G0262700	-0.753159	3.91486	17.7492	2.52e-05	0.000631778
OsMH63_03G0578300	-0.753323	4.19985	11.1634	0.000834251	0.00830417
OsMH63_05G0155200	-0.753562	2.78592	8.36505	0.00382507	0.0262935
OsMH63_03G0165400	-0.75407	4.35673	12.7394	0.000358035	0.00438527
OsMH63_02G0147800	-0.754853	3.53861	9.0505	0.00262623	0.0197903
OsMH63_04G0487800	-0.755866	6.00338	16.6233	4.56e-05	0.000947615
OsMH63_01G0125200	-0.756114	4.65366	11.1255	0.00085147	0.00842523
OsMH63_12G0337700	-0.75627	5.2977	22.1262	2.55e-06	0.000120217
OsMH63_03G0179100	-0.756736	4.38714	17.8584	2.38e-05	0.000606397
OsMH63_11G0148600	-0.756754	2.55782	8.51169	0.00352872	0.0246396
OsMH63_01G0483300	-0.756827	6.46681	11.602	0.000658798	0.00699489
OsMH63_04G0340700	-0.757071	3.8459	10.596	0.00113335	0.0104684
OsMH63_01G0543500	-0.758714	2.78846	7.80118	0.00522122	0.0331259
OsMH63_10G0356000	-0.75915	1.79271	7.59677	0.00584728	0.0359383
OsMH63_05G0197500	-0.759351	7.53051	12.5039	0.000406112	0.00482258
OsMH63_08G0427300	-0.760257	6.40903	8.02996	0.00460098	0.0301672
OsMH63_02G0083900	-0.760361	2.84253	9.58615	0.00196051	0.0157802
OsMH63_03G0135700	-0.761823	6.08302	13.6627	0.000218758	0.00301943
OsMH63_05G0275400	-0.762001	3.6365	14.4374	0.000144897	0.00223379
OsMH63_03G0289700	-0.763008	2.34805	6.96129	0.00832922	0.0467144
OsMH63_11G0380000	-0.765891	6.70251	19.5156	9.98e-06	0.000318769
OsMH63_04G0458600	-0.766523	5.36795	7.46576	0.00628836	0.0378876
OsMH63_08G0046100	-0.766624	5.36393	7.08904	0.00775566	0.0443122
OsMH63_06G0087000	-0.767141	2.96757	15.3581	8.89e-05	0.00155741
OsMH63_07G0440600	-0.76747	3.29211	9.50919	0.00204445	0.0162805
OsMH63_10G0328900	-0.767897	6.21385	9.00393	0.00269399	0.02017
OsMH63_01G0674600	-0.76792	4.78575	13.7865	0.000204804	0.00288605
OsMH63_02G0493900	-0.767936	4.07777	9.45999	0.00210003	0.0166374
OsMH63_02G0005800	-0.768023	3.06108	8.06826	0.00450475	0.0296935
OsMH63_12G0202000	-0.768468	5.27488	9.42434	0.00214124	0.0168933
OsMH63_04G0367100	-0.771794	5.61399	6.81114	0.00905908	0.0496256
OsMH63_07G0309500	-0.772343	6.95446	13.6027	0.00022586	0.00308496
OsMH63_03G0619300	-0.772465	4.44191	11.3892	0.000738726	0.00759796
OsMH63_04G0314100	-0.77312	4.96355	22.3135	2.32e-06	0.000112715
OsMH63_11G0059200	-0.774929	4.67934	17.2786	3.23e-05	0.000741468
OsMH63_12G0059300	-0.776172	4.08417	9.35784	0.00222033	0.0174122
OsMH63_01G0676000	-0.77797	6.0545	24.5599	7.2e-07	4.78e-05
OsMH63_02G0061200	-0.779471	2.80536	7.56591	0.00594825	0.0362621
OsMH63_08G0050400	-0.779487	3.26079	12.129	0.000496442	0.00559779
OsMH63_06G0130300	-0.77951	4.1492	17.0558	3.63e-05	0.000798178
OsMH63_01G0703200	-0.779836	3.37422	9.01085	0.00268382	0.0201078
OsMH63_04G0291000	-0.781829	2.12686	7.00477	0.00812927	0.045948
OsMH63_10G0358500	-0.782247	3.4835	9.81681	0.00172924	0.0143954
OsMH63_08G0435000	-0.782722	4.71595	20.9182	4.79e-06	0.000187743
OsMH63_03G0075300	-0.78307	3.70802	9.23492	0.00237443	0.0183614
OsMH63_02G0331900	-0.783331	6.97493	12.8753	0.000332948	0.00415658
OsMH63_05G0439300	-0.783478	5.12745	15.2484	9.43e-05	0.00163201
OsMH63_08G0314500	-0.78359	6.65252	8.71773	0.0031513	0.0226542
OsMH63_04G0333700	-0.784199	6.51755	19.158	1.2e-05	0.000366572
OsMH63_02G0152300	-0.78432	4.41687	15.2823	9.26e-05	0.00160809
OsMH63_03G0029600	-0.784927	2.54795	7.53017	0.00606741	0.036864
OsMH63_01G0498400	-0.78505	4.03209	8.88958	0.00286804	0.021137
OsMH63_08G0450000	-0.785333	5.25608	10.7549	0.00104002	0.0098456
OsMH63_02G0030900	-0.78564	4.92611	10.4212	0.00124579	0.0112762
OsMH63_02G0532500	-0.787511	5.17302	21.2391	4.05e-06	0.000167576
OsMH63_07G0326500	-0.788735	4.77873	14.2852	0.000157095	0.00237994
OsMH63_02G0563600	-0.789474	4.72209	20.4213	6.21e-06	0.000222821
OsMH63_02G0489700	-0.791236	4.73186	12.5965	0.000386475	0.00465317
OsMH63_07G0426500	-0.794265	6.50802	12.2657	0.000461364	0.005324
OsMH63_01G0099000	-0.794736	1.61726	6.83407	0.00894354	0.0492066
OsMH63_02G0484900	-0.795906	5.94281	8.17104	0.00425645	0.0284904
OsMH63_11G0020400	-0.796115	2.33746	8.7747	0.00305437	0.0221337
OsMH63_11G0306100	-0.796555	1.64373	6.83874	0.00892019	0.0491632
OsMH63_06G0379700	-0.797548	7.61797	8.36367	0.00382797	0.0263051
OsMH63_08G0394500	-0.798845	7.79458	8.57741	0.0034036	0.0240371
OsMH63_04G0017800	-0.799169	1.94189	7.39515	0.00654001	0.0390561
OsMH63_02G0429800	-0.800279	4.0161	15.2206	9.57e-05	0.00164553
OsMH63_01G0393300	-0.800588	7.06299	14.1445	0.00016929	0.00250809
OsMH63_11G0369000	-0.800989	2.80526	9.64536	0.0018983	0.015417
OsMH63_05G0381200	-0.806813	2.47357	9.0264	0.00266108	0.0199743
OsMH63_03G0247200	-0.808776	2.17615	9.44626	0.00211581	0.0167379
OsMH63_03G0126000	-0.808799	5.39162	12.3699	0.000436313	0.00509463
OsMH63_05G0425400	-0.811633	2.92505	10.4139	0.00125072	0.0113019
OsMH63_03G0559200	-0.81172	6.96772	8.46998	0.00361056	0.0250415
OsMH63_12G0364800	-0.81262	2.28381	6.93045	0.00847405	0.0473795
OsMH63_07G0231100	-0.812869	4.83836	13.8246	0.000200692	0.00284697
OsMH63_01G0365500	-0.813306	5.42798	19.0228	1.29e-05	0.000389666
OsMH63_05G0309400	-0.813484	6.52247	7.31636	0.00683298	0.0402618
OsMH63_06G0205700	-0.814669	3.94555	9.75142	0.00179184	0.0147852
OsMH63_06G0447800	-0.814721	5.22539	9.94441	0.00161338	0.0136241
OsMH63_01G0278500	-0.815876	5.39394	16.8755	3.99e-05	0.000860206
OsMH63_07G0391400	-0.816055	4.62897	11.5859	0.000664544	0.00704208
OsMH63_05G0315400	-0.81621	7.02603	16.1385	5.89e-05	0.00114372
OsMH63_01G0538300	-0.817264	2.42125	11.083	0.000871242	0.00856999
OsMH63_10G0178500	-0.817924	4.20725	10.225	0.00138551	0.01214
OsMH63_01G0685200	-0.818351	3.6524	14.3732	0.000149919	0.00229488
OsMH63_01G0708400	-0.818587	2.93411	6.95967	0.00833675	0.0467324
OsMH63_08G0374700	-0.818647	2.55914	9.16725	0.00246384	0.0188909
[truncated: 1,787 more rows]
