# Supplementary material for: Physiological and molecular responses to high-temperature stress at anthesis in Brazilian flooded rice
Source: AoB Plants. 2025 Aug 23;17(5):plaf043. doi: 10.1093/aobpla/plaf043 (PMC12449062; doi:10.1093/aobpla/plaf043)
Supplement: plaf043_Supplementary_Data [file plaf043_supplementary_data.zip › Supplemental Table_4.xlsx]

## Sheet: Supplemental Table 4
Supplemental Table 4. Biological Gene Ontology (GO) terms associated with genes from the interaction effect between heat stress and cultivar.
gene ID	gene description	GO ID	GO term	GO definition
OsMH63_11G0310500	UPF0481 protein At3g47200	NA	NA	NA
OsMH63_02G0144500	NA	NA	NA	NA
OsMH63_12G0257800	NA	NA	NA	NA
OsMH63_01G0052000	NA	NA	NA	NA
OsMH63_12G0361900	Thaumatin-like protein	GO:0050832	defense response to fungus	Reactions triggered in response to the presence of a fungus that act to protect the cell or organism.
OsMH63_12G0361900	Thaumatin-like protein	GO:0031640	killing of cells of another organism	Any process in an organism that results in the killing of cells of another organism, including in some cases the death of the other organism. Killing here refers to the induction of death in one cell by another cell, not cell-autonomous death due to internal or other environmental conditions.
OsMH63_10G0332700	Probable methyltransferase PMT15	GO:0032259	methylation	The process in which a methyl group is covalently attached to a molecule.
OsMH63_01G0445500	Probable plastid-lipid-associated protein 14, chloroplastic	GO:0006468	protein phosphorylation	The process of introducing a phosphate group on to a protein.
OsMH63_01G0445500	Probable plastid-lipid-associated protein 14, chloroplastic	GO:0051726	regulation of cell cycle	Any process that modulates the rate or extent of progression through the cell cycle.
OsMH63_06G0326900	Peroxidase P7	GO:0042744	hydrogen peroxide catabolic process	The chemical reactions and pathways resulting in the breakdown of hydrogen peroxide (H2O2).
OsMH63_06G0326900	Peroxidase P7	GO:0006979	response to oxidative stress	Any process that results in a change in state or activity of a cell or an organism (in terms of movement, secretion, enzyme production, gene expression, etc.) as a result of oxidative stress, a state often resulting from exposure to high levels of reactive oxygen species, e.g. superoxide anions, hydrogen peroxide (H2O2), and hydroxyl radicals.
OsMH63_09G0169800	Probable protein phosphatase 2C 68	NA	NA	NA
OsMH63_02G0038300	NA	NA	NA	NA
OsMH63_04G0478600	Ubiquinol oxidase 1a, mitochondrial	GO:0010230	alternative respiration	Alternative respiration pathway consumes oxygen, oxidizes NADH to NAD+ and generates water. During electron flow, proton motive force is diminished resulting in fewer molecules of ATP compared to cytochrome pathway. The pathway is found in plants, algae and some protozoa.
OsMH63_07G0095800	NA	NA	NA	NA
OsMH63_01G0022400	Bowman-Birk type bran trypsin inhibitor	NA	NA	NA
OsMH63_02G0000700	Amino acid transporter AVT1C	GO:0003333	amino acid transmembrane transport	The process in which an amino acid is transported across a membrane.
OsMH63_01G0599100	Peptidyl-prolyl cis-trans isomerase FKBP20-1	GO:0061077	chaperone-mediated protein folding	The process of inhibiting aggregation and assisting in the covalent and noncovalent assembly of single chain polypeptides or multisubunit complexes into the correct tertiary structure that is dependent on interaction with a chaperone.
OsMH63_01G0599100	Peptidyl-prolyl cis-trans isomerase FKBP20-1	GO:0000413	protein peptidyl-prolyl isomerization	The modification of a protein by cis-trans isomerization of a proline residue.
OsMH63_07G0473500	Probable lysophospholipase BODYGUARD 4	GO:0071555	cell wall organization	A process that results in the assembly, arrangement of constituent parts, or disassembly of the cell wall, the rigid or semi-rigid envelope lying outside the cell membrane of plant, fungal and most prokaryotic cells, maintaining their shape and protecting them from osmotic lysis.
OsMH63_07G0473500	Probable lysophospholipase BODYGUARD 4	GO:0010224	response to UV-B	Any process that results in a change in state or activity of a cell or an organism (in terms of movement, secretion, enzyme production, gene expression, etc.) as a result of a UV-B radiation stimulus. UV-B radiation (UV-B light) spans the wavelengths 280 to 315 nm.
OsMH63_03G0169100	Metallothionein-like protein 1B	NA	NA	NA
OsMH63_03G0393900	Cytochrome P450 78A5	GO:0048437	floral organ development	The process whose specific outcome is the progression of the floral organ over time, from its formation to the mature structure.
OsMH63_03G0393900	Cytochrome P450 78A5	GO:0035265	organ growth	The increase in size or mass of an organ. Organs are commonly observed as visibly distinct structures, but may also exist as loosely associated clusters of cells that function together as to perform a specific function.
OsMH63_03G0393900	Cytochrome P450 78A5	GO:0008284	positive regulation of cell population proliferation	Any process that activates or increases the rate or extent of cell proliferation.
OsMH63_03G0393900	Cytochrome P450 78A5	GO:0046622	positive regulation of organ growth	Any process that activates or increases the frequency, rate or extent of growth of an organ of an organism.
OsMH63_03G0393900	Cytochrome P450 78A5	GO:0040009	regulation of growth rate	Any process that modulates the rate of growth of all or part of an organism.
OsMH63_03G0395500	NA	NA	NA	NA
OsMH63_02G0490300	Probable glycosyltransferase 7	NA	NA	NA
OsMH63_12G0041300	Phytosulfokines 5	GO:0030154	cell differentiation	The cellular developmental process in which a relatively unspecialized cell, e.g. embryonic or regenerative cell, acquires specialized structural and/or functional features that characterize a specific cell. Differentiation includes the processes involved in commitment of a cell to a specific fate and its subsequent development to the mature state.
OsMH63_12G0041300	Phytosulfokines 5	GO:0008283	cell population proliferation	The multiplication or reproduction of cells, resulting in the expansion of a cell population.
OsMH63_12G0041300	Phytosulfokines 5	GO:0007275	multicellular organism development	The biological process whose specific outcome is the progression of a multicellular organism over time from an initial condition (e.g. a zygote or a young adult) to a later condition (e.g. a multicellular animal or an aged adult).
OsMH63_09G0089300	NA	NA	NA	NA
OsMH63_01G0527600	Gibberellin 2-beta-dioxygenase 3	GO:0045487	gibberellin catabolic process	The chemical reactions and pathways resulting in the breakdown of gibberellin. Gibberellins are a class of highly modified terpenes that function as plant growth regulators.
OsMH63_01G0527600	Gibberellin 2-beta-dioxygenase 3	GO:0009685	gibberellin metabolic process	The chemical reactions and pathways involving gibberellin. Gibberellins are a class of highly modified terpenes that function as plant growth regulators.
OsMH63_01G0527600	Gibberellin 2-beta-dioxygenase 3	GO:0009416	response to light stimulus	Any process that results in a change in state or activity of a cell or an organism (in terms of movement, secretion, enzyme production, gene expression, etc.) as a result of a light stimulus, electromagnetic radiation of wavelengths classified as infrared, visible or ultraviolet light.
OsMH63_07G0087800	NA	NA	NA	NA
OsMH63_05G0354700	NA	NA	NA	NA
OsMH63_11G0451900	Metallothionein-like protein 1A	NA	NA	NA
OsMH63_04G0481400	Xyloglucan endotransglycosylase/hydrolase protein 8	GO:0042546	cell wall biogenesis	A cellular process that results in the biosynthesis of constituent macromolecules, assembly, and arrangement of constituent parts of a cell wall. Includes biosynthesis of constituent macromolecules, such as proteins and polysaccharides, and those macromolecular modifications that are involved in synthesis or assembly of the cellular component. A cell wall is the rigid or semi-rigid envelope lying…
OsMH63_04G0481400	Xyloglucan endotransglycosylase/hydrolase protein 8	GO:0071555	cell wall organization	A process that results in the assembly, arrangement of constituent parts, or disassembly of the cell wall, the rigid or semi-rigid envelope lying outside the cell membrane of plant, fungal and most prokaryotic cells, maintaining their shape and protecting them from osmotic lysis.
OsMH63_04G0481400	Xyloglucan endotransglycosylase/hydrolase protein 8	GO:0010411	xyloglucan metabolic process	The chemical reactions and pathways involving xyloglucan, the cross-linking glycan composed of (1->4)-beta-D-glucan backbone substituted at regular intervals with beta-D-xylosyl-(1->6) residues, which is present in the primary cell wall of most higher plants.
OsMH63_05G0348500	Laccase-13	GO:0055072	NA	NA
OsMH63_05G0348500	Laccase-13	GO:0006826	iron ion transport	The directed movement of iron (Fe) ions into, out of or within a cell, or between cells, by means of some agent such as a transporter or pore.
OsMH63_05G0348500	Laccase-13	GO:0046274	lignin catabolic process	The chemical reactions and pathways resulting in the breakdown of lignins, a class of polymers of phenylpropanoid units.
