# Supplementary material for: Physiological and molecular responses to high-temperature stress at anthesis in Brazilian flooded rice
Source: AoB Plants. 2025 Aug 23;17(5):plaf043. doi: 10.1093/aobpla/plaf043 (PMC12449062; doi:10.1093/aobpla/plaf043)
Supplement: plaf043_Supplementary_Data [file plaf043_supplementary_data.zip › Supplemental Table_5.xlsx]

## Sheet: Supplemental Table 5
Supplemental Table 5. Overlapping heat down-regulated genes between IRGA 428, BR-IRGA 409, and N22 (González-Schain et al. 2016).
cultivars	gene ID	gene description
IRGA 428, BR-IRGA 409, and N22	LOC_Os01g45990	Potassium channel AKT1
IRGA 428, BR-IRGA 409, and N22	LOC_Os01g60600	Probable WRKY transcription factor 46
IRGA 428, BR-IRGA 409, and N22	LOC_Os01g65830	Stearoyl-[acyl-carrier-protein] 9-desaturase 1, chloroplastic
IRGA 428, BR-IRGA 409, and N22	LOC_Os03g09910	Aminotransferase ALD1 homolog
IRGA 428, BR-IRGA 409, and N22	LOC_Os03g21160	Zinc finger CCCH domain-containing protein 23
IRGA 428, BR-IRGA 409, and N22	LOC_Os04g49210	Protein DMR6-LIKE OXYGENASE 1
IRGA 428, BR-IRGA 409, and N22	LOC_Os05g25770	Probable WRKY transcription factor 70
IRGA 428, BR-IRGA 409, and N22	LOC_Os05g33400	Probable aspartic proteinase GIP2
IRGA 428, BR-IRGA 409, and N22	LOC_Os07g34070	WAT1-related protein At5g64700
IRGA 428, BR-IRGA 409, and N22	LOC_Os07g42924	Alcohol dehydrogenase-like 2
IRGA 428, BR-IRGA 409, and N22	LOC_Os07g46920	Secoisolariciresinol dehydrogenase (Fragment)
IRGA 428, BR-IRGA 409, and N22	LOC_Os09g38610	Zinc finger protein 1
IRGA 428, BR-IRGA 409, and N22	LOC_Os10g34840	Ripening-related protein 3
IRGA 428, BR-IRGA 409, and N22	LOC_Os10g39140	Flavanone 3-dioxygenase 2
IRGA 428, BR-IRGA 409, and N22	LOC_Os11g47600	Xylanase inhibitor protein 1
IRGA 428 and N22	LOC_Os02g57350	NA
IRGA 428 and N22	LOC_Os04g43560	Protein CUP-SHAPED COTYLEDON 1
IRGA 428 and N22	LOC_Os08g27170	Protein SAR DEFICIENT 1
BR-IRGA 409 and N22	LOC_Os01g04280	Calmodulin-binding protein 60 B
BR-IRGA 409 and N22	LOC_Os01g31980	Protein DETOXIFICATION 10
BR-IRGA 409 and N22	LOC_Os01g42410	ABC transporter G family member 37
BR-IRGA 409 and N22	LOC_Os01g43844	Cytochrome P450 72A15
BR-IRGA 409 and N22	LOC_Os01g60640	Probable WRKY transcription factor 46
BR-IRGA 409 and N22	LOC_Os01g65510	F-box protein At5g07610
BR-IRGA 409 and N22	LOC_Os01g70080	Disease resistance protein RPP13
BR-IRGA 409 and N22	LOC_Os02g02370	Transcription factor MYB86
BR-IRGA 409 and N22	LOC_Os02g11070	3-ketoacyl-CoA synthase 11
BR-IRGA 409 and N22	LOC_Os02g19650	Putative non-heme bromoperoxidase BpoC
BR-IRGA 409 and N22	LOC_Os02g30714	11-beta-hydroxysteroid dehydrogenase 1B
BR-IRGA 409 and N22	LOC_Os02g48640	NA
BR-IRGA 409 and N22	LOC_Os02g53130	Nitrate reductase
BR-IRGA 409 and N22	LOC_Os03g03790	Probable acyl-activating enzyme 12, peroxisomal
BR-IRGA 409 and N22	LOC_Os03g27080	Calmodulin-binding transcription activator 1
BR-IRGA 409 and N22	LOC_Os03g46440	BTB/POZ domain and ankyrin repeat-containing protein NPR3
BR-IRGA 409 and N22	LOC_Os03g46860	Transcription factor bHLH25
BR-IRGA 409 and N22	LOC_Os03g58790	AAA-ATPase At3g28580
BR-IRGA 409 and N22	LOC_Os04g31030	RPM1-interacting protein 4
BR-IRGA 409 and N22	LOC_Os04g35540	Amino-acid permease BAT1 homolog
BR-IRGA 409 and N22	LOC_Os04g42520	Adenine phosphoribosyltransferase 2
BR-IRGA 409 and N22	LOC_Os04g47420	Lysine histidine transporter-like 8
BR-IRGA 409 and N22	LOC_Os04g56030	NA
BR-IRGA 409 and N22	LOC_Os05g03640	Probable 2-oxoglutarate-dependent dioxygenase At3g111800
BR-IRGA 409 and N22	LOC_Os05g16824	Probable LRR receptor-like serine/threonine-protein kinase At1g56130
BR-IRGA 409 and N22	LOC_Os05g46020	Probable WRKY transcription factor 51
BR-IRGA 409 and N22	LOC_Os05g49240	Protein RADIALIS-like 3
BR-IRGA 409 and N22	LOC_Os06g01440	Membrane protein of ER body 1
BR-IRGA 409 and N22	LOC_Os06g10510	NA
BR-IRGA 409 and N22	LOC_Os06g46270	NAC domain-containing protein 21/22
BR-IRGA 409 and N22	LOC_Os06g46340	Probable alpha-glucosidase Os06g0675700
BR-IRGA 409 and N22	LOC_Os06g50950	GDSL esterase/lipase At5g55050
BR-IRGA 409 and N22	LOC_Os07g27780	Acetylornithine aminotransferase, mitochondrial
BR-IRGA 409 and N22	LOC_Os07g34190	Bisdemethoxycurcumin synthase
BR-IRGA 409 and N22	LOC_Os07g34260	Bisdemethoxycurcumin synthase
BR-IRGA 409 and N22	LOC_Os07g35340	Cysteine-rich receptor-like protein kinase 6
BR-IRGA 409 and N22	LOC_Os07g35680	Cysteine-rich receptor-like protein kinase 6
BR-IRGA 409 and N22	LOC_Os07g48450	NAC domain-containing protein 10
BR-IRGA 409 and N22	LOC_Os07g48550	NAC domain-containing protein 87
BR-IRGA 409 and N22	LOC_Os08g29570	ABC transporter G family member 44
BR-IRGA 409 and N22	LOC_Os08g32120	NA
BR-IRGA 409 and N22	LOC_Os08g33750	Myb-related protein 2
BR-IRGA 409 and N22	LOC_Os09g08390	Phosphatidylinositol/phosphatidylcholine transfer protein SFH2
BR-IRGA 409 and N22	LOC_Os09g28354	Heat stress transcription factor B-1
BR-IRGA 409 and N22	LOC_Os10g37770	Probable methyltransferase PMT15
BR-IRGA 409 and N22	LOC_Os10g39680	Chitinase 8
BR-IRGA 409 and N22	LOC_Os11g09010	Lipase-like PAD4
BR-IRGA 409 and N22	LOC_Os11g47590	Xylanase inhibitor protein 1
BR-IRGA 409 and N22	LOC_Os12g43640	Receptor-like protein kinase 7
