# Supplementary material for: Physiological and molecular responses to high-temperature stress at anthesis in Brazilian flooded rice
Source: AoB Plants. 2025 Aug 23;17(5):plaf043. doi: 10.1093/aobpla/plaf043 (PMC12449062; doi:10.1093/aobpla/plaf043)
Supplement: plaf043_Supplementary_Data [file plaf043_supplementary_data.zip › Supplemental Table_6.xlsx]

## Sheet: Supplemental Table 6
Supplemental Table 6. Overlapping heat up-regulated genes between IRGA 428, BR-IRGA 409, and N22 (González-Schain et al. 2016).
cultivars	gene ID	gene description
IRGA 428, BR-IRGA 409, and N22	LOC_Os05g10670	Zinc finger CCCH domain-containing protein 35
IRGA 428 and N22	LOC_Os03g50250	Heat shock 70 kDa protein BIP2
BR-IRGA 409 and N22	LOC_Os01g04360	16.9 kDa class I heat shock protein 3
BR-IRGA 409 and N22	LOC_Os01g04370	16.9 kDa class I heat shock protein 1
BR-IRGA 409 and N22	LOC_Os01g04380	16.9 kDa class I heat shock protein 2
BR-IRGA 409 and N22	LOC_Os01g05650	Metallothionein-like protein 2A
BR-IRGA 409 and N22	LOC_Os01g08860	18.0 kDa class II heat shock protein
BR-IRGA 409 and N22	LOC_Os01g12000	NA
BR-IRGA 409 and N22	LOC_Os01g12320	GDSL esterase/lipase At5g45910
BR-IRGA 409 and N22	LOC_Os01g47400	Mannan endo-1,4-beta-mannosidase 1
BR-IRGA 409 and N22	LOC_Os01g55270	Calcyclin-binding protein
BR-IRGA 409 and N22	LOC_Os01g62290	Heat shock cognate 70 kDa protein
BR-IRGA 409 and N22	LOC_Os01g68960	NA
BR-IRGA 409 and N22	LOC_Os01g74450	Probable aquaporin TIP1-2
BR-IRGA 409 and N22	LOC_Os02g04160	Transcription elongation factor 1 homolog
BR-IRGA 409 and N22	LOC_Os02g10290	Copper-transporting ATPase HMA4
BR-IRGA 409 and N22	LOC_Os02g11020	Cytochrome P450 734A2
BR-IRGA 409 and N22	LOC_Os02g15930	NA
BR-IRGA 409 and N22	LOC_Os02g28980	Peptidyl-prolyl cis-trans isomerase FKBP62
BR-IRGA 409 and N22	LOC_Os02g34260	Ethylene-responsive transcription factor ERF113
BR-IRGA 409 and N22	LOC_Os02g40784	Very-long-chain aldehyde decarbonylase GL1-4
BR-IRGA 409 and N22	LOC_Os02g40900	RNA-binding protein 42
BR-IRGA 409 and N22	LOC_Os02g52150	24.1 kDa heat shock protein, mitochondrial
BR-IRGA 409 and N22	LOC_Os02g54140	18.6 kDa class III heat shock protein
BR-IRGA 409 and N22	LOC_Os02g54730	Amino acid transporter AVT1A
BR-IRGA 409 and N22	LOC_Os03g01020	Pectinesterase inhibitor 12
BR-IRGA 409 and N22	LOC_Os03g11910	Heat shock 70 kDa protein 8
BR-IRGA 409 and N22	LOC_Os03g14180	26.7 kDa heat shock protein, chloroplastic
BR-IRGA 409 and N22	LOC_Os03g15960	17.9 kDa class I heat shock protein
BR-IRGA 409 and N22	LOC_Os03g16020	17.4 kDa class I heat shock protein
BR-IRGA 409 and N22	LOC_Os03g16030	18.1 kDa class I heat shock protein
BR-IRGA 409 and N22	LOC_Os03g16040	17.7 kDa class I heat shock protein
BR-IRGA 409 and N22	LOC_Os03g16920	Heat shock cognate 70 kDa protein
BR-IRGA 409 and N22	LOC_Os03g25050	10 kDa chaperonin, mitochondrial
BR-IRGA 409 and N22	LOC_Os03g38500	NA
BR-IRGA 409 and N22	LOC_Os03g53400	Protein LIFEGUARD 4
BR-IRGA 409 and N22	LOC_Os03g53910	Tetratricopeptide repeat protein 4 homolog
BR-IRGA 409 and N22	LOC_Os03g58170	Stem-specific protein TSJT1
BR-IRGA 409 and N22	LOC_Os03g63970	Gibberellin 20 oxidase 1
BR-IRGA 409 and N22	LOC_Os04g01740	Heat shock protein 83
BR-IRGA 409 and N22	LOC_Os04g16450	Probable aquaporin PIP2-6
BR-IRGA 409 and N22	LOC_Os04g28420	Peptidyl-prolyl cis-trans isomerase FKBP62
BR-IRGA 409 and N22	LOC_Os04g33990	NDR1/HIN1-like protein 1
BR-IRGA 409 and N22	LOC_Os04g36750	23.2 kDa heat shock protein
BR-IRGA 409 and N22	LOC_Os04g45480	Hsp70-Hsp90 organizing protein
BR-IRGA 409 and N22	LOC_Os05g03910	RNA polymerase II-associated protein 3
BR-IRGA 409 and N22	LOC_Os05g23140	Small heat shock protein, chloroplastic
BR-IRGA 409 and N22	LOC_Os05g38530	Heat shock cognate 70 kDa protein
BR-IRGA 409 and N22	LOC_Os05g44340	Chaperone protein ClpB1
BR-IRGA 409 and N22	LOC_Os06g09560	Chaperone protein DnaJ
BR-IRGA 409 and N22	LOC_Os06g14240	16.0 kDa heat shock protein, peroxisomal
BR-IRGA 409 and N22	LOC_Os06g22960	Probable aquaporin TIP2-2
BR-IRGA 409 and N22	LOC_Os06g46900	Protein HEAT-STRESS-ASSOCIATED 32
BR-IRGA 409 and N22	LOC_Os06g51100	Protein LAZ1
BR-IRGA 409 and N22	LOC_Os07g45330	NA
BR-IRGA 409 and N22	LOC_Os08g01370	SEED MATURATION PROTEIN 1
BR-IRGA 409 and N22	LOC_Os08g39140	Heat shock protein 81-1
BR-IRGA 409 and N22	LOC_Os09g27230	Protein Brevis radix-like 1
BR-IRGA 409 and N22	LOC_Os09g35790	Heat stress transcription factor B-2c
BR-IRGA 409 and N22	LOC_Os10g25180	Phosphoinositide phosphatase SAC2
BR-IRGA 409 and N22	LOC_Os10g38580	Probable glutathione S-transferase GSTU6
BR-IRGA 409 and N22	LOC_Os10g39500	NA
BR-IRGA 409 and N22	LOC_Os11g05170	NA
BR-IRGA 409 and N22	LOC_Os11g13980	21.9 kDa heat shock protein
BR-IRGA 409 and N22	LOC_Os11g26760	Dehydrin Rab16C
BR-IRGA 409 and N22	LOC_Os11g32890	NA
