# Supplementary material for: Physiological and molecular responses to high-temperature stress at anthesis in Brazilian flooded rice
Source: AoB Plants. 2025 Aug 23;17(5):plaf043. doi: 10.1093/aobpla/plaf043 (PMC12449062; doi:10.1093/aobpla/plaf043)
Supplement: plaf043_Supplementary_Data [file plaf043_supplementary_data.zip › SupplementalTable_1.xlsx]

## Sheet: Supplemental Table 1
Supplemental Table 1. Details of rice reference genomes used in sequence alignment.
Name	Rice species and subpopulation (according to (W. Wang et al. 2018; Agrama et al. 2010)	Website (access in December 2024)	Reference
Nipponbare MSU IRGSP1.0	Oryza sativa spp. japonica cultivar Nipponbare (Geng group)	https://riceome.hzau.edu.cn/download.html	Kawahara et al., 2013
Kitaake	Oryza sativa ssp. japonica variety KitaakeX (Geng group)	https://phytozome-next.jgi.doe.gov/info/OsativaKitaake_v3_1	Jain et al., 2019
MH63	Oryza sativa spp. indica cultivar Minghui 63 (Xian group)	https://riceome.hzau.edu.cn/download.html	Song et al., 2021
ZS97	Oryza sativa spp. indica cultivar Zhenshan 97 (Xian group)	https://riceome.hzau.edu.cn/download.html	Song et al., 2021
IR64	Oryza sativa spp. indica cultivar IR64 (Xian group)	https://riceome.hzau.edu.cn/download.html	Zhou et al., 2020
N22	Oryza sativa variety N22 (circum-Aus group)	https://riceome.hzau.edu.cn/download.html	Zhou et al., 2020
Basmati334	Oryza sativa variety Basmati 334 (circum-Basmati group)	https://zenodo.org/records/3355330	Choi et al., 2020
